# Supplementary material for: Structure-based development and preclinical evaluation of the SARS-CoV-2 3C-like protease inhibitor simnotrelvir
Source: Nat Commun. 2023 Oct 13;14:6463. doi: 10.1038/s41467-023-42102-y (PMC10575921; doi:10.1038/s41467-023-42102-y)
Supplement: Supplementary file 4 — Source Data [file 41467_2023_42102_MOESM4_ESM.xlsx]

## Sheet: Fig. 2
Fig. 2b			ΔG (kJ/mol)	ΔH (kJ/mol)	(-)TΔS (kJ/mol)
	Compd.2	independent 1	-31.9328	-6.68481	-25.248
		independent 2	-32.2173	-6.85643	-25.3609
		independent 3	-32.094	-7.68104	-24.413
	Compd.7	independent 1	-33.5372	-11.8794	-21.6577
		independent 2	-33.5622	-13.7045	-19.8577
		independent 3	-33.4257	-14.4579	-18.9678
	Nirmatrelvir	independent 1	-35.925	-26.0151	-9.90997
		independent 2	-36.371	-25.8895	-10.4815
		independent 3	-35.8086	-25.2239	-10.5846
	Simnotrelvir	independent 1	-37.3238	-32.4278	-4.89605
		independent 2	-38.118	-32.9385	-5.1795
		independent 3	-38.1719	-33.8635	-4.30834

## Sheet: Fig. 3
	Rat plasma concentration of simnotrelvir following a single oral dose of 15 mg/kg with or without 30 mg/kg ritonavir (ng/mL)
Fig.3a	time (h)	15 mg/kg						time (h)	15 mg/kg+RTV
		Male 1	Male 2	Male 3	Female 1	Female 2	Female 3		Male 1	Male 2	Male 3	Female 1	Female 2	Female 3
	0	BQL	BQL	BQL	BQL	BQL	BQL	0	BQL	BQL	BQL	BQL	BQL	BQL
	0.083	399	666	309	380	1200	962	0.083	191	271	203	858	189	562
	0.25	731	829	899	358	2850	2350	0.25	1030	1710	1700	2470	2580	3580
	0.5	528	534	813	167	2570	2600	0.5	1350	3610	2610	2520	2040	3910
	1	241	249	500	55.3	1070	1220	1	1030	2070	1670	2230	1400	2860
	1.5	119	98.5	193	75.1	349	446	2	546	1710	1680	2170	828	1530
	2	93.9	58.1	86.2	124	151	149	3	950	1320	2470	1730	678	953
	3	30.3	659	55	18.3	185	326	5	356	574	840	873	744	686
	5	14.8	12.5	16.8	26.1	33	15.9	7	164	78.3	243	582	529	594
	7	16	BQL	16.6	BQL	19.3	13.9	10	16.6	13.3	17.3	43.8	77.9	79
								24	BQL	BQL	BQL	BQL	23.4	29.1
	BQL:below quantification limit
Fig.3b	Monkey plasma concentration of simnotrelvir following a single oral dose of 5 mg/kg with or without 15 mg/kg ritonavir (ng/mL)
	Time (h)	5 mg/kg						Time (h)	5 mg/kg+RTV
		Male 1	Male 2	Male 3	Female 1	Female 2	Female 3		Male 1	Male 2	Male 3	Female 1	Female 2	Female 3
	0	BQL	BQL	BQL	BQL	BQL	BQL	0	BQL	BQL	BQL	BQL	BQL	BQL
	0.25	BQL	57.6	521	676	468	467	0.25	21	50	321	1470	1030	2550
	0.5	BQL	652	690	673	733	670	0.5	32.1	671	1060	2690	3610	2630
	1	BQL	750	588	452	493	336	1	31.1	1910	1600	2780	3480	2800
	2	116	291	320	154	154	111	2	74.2	1520	1340	2590	3420	2260
	4	222	83.6	61.9	44.9	75.9	37.9	4	1950	1320	1520	1680	2480	2140
	6	233	66.6	88.5	69.5	68	38.4	6	1750	845	1000	1030	1560	1460
	8	105	49.4	44.8	32.3	36.9	34.7	8	1620	825	576	598	951	878
	12	61.7	27.1	23.9	17	15.8	38	12	1180	605	103	105	111	104
	24	16	14.6	BQL	BQL	BQL	12	24	69.9	29.9	BQL	BQL	12.5	BQL
	BQL:below quantification limit
Fig.3d	Preclinical toxicokinetic exposure for simnotrelvir in rats (ng/mL)
	Time (h)	D14-30 mg/kg								Time (h)	D14-180 mg/kg								Time (h)	D14-1000 mg/kg
		Male 1	Male 2	Male 3	Male 4	Female 1	Female 2	Female 3	Female 4		Male 1	Male 2	Male 3	Male 4	Female 1	Female 2	Female 3	Female 4		Male 1	Male 2	Male 3	Male 4	Female 1	Female 2	Female 3	Female 4
	0	BQL	BQL	BQL	BQL	BQL	BQL	BQL	BQL	0	BQL	BQL	BQL	BQL	BQL	BQL	BQL	BQL	0	BQL	BQL	16	BQL	BQL	BQL	BQL	BQL
	0.5	1020	415	695	992	2390	2800	2590	3750	0.5	10300	11200	10600	11400	18400	17900	17600	14200	0.5	8500	7150	14000	13000	19100	12000	18300	12600
	1	955	244	635	498	1120	1180	1300	1610	1	8600	8880	7100	9430	23000	18400	16200	14600	1	12500	11900	17000	19900	25100	13200	21200	11800
	2	203	138	290	163	238	177	238	322	2	4820	3210	3620	4810	10600	8950	6060	7870	2	6510	13000	14800	13400	26000	6860	15700	5940
	8	22.4	66.2	55.1	27.6	BQL	BQL	16.5	15.6	8	369	730	411	408	176	239	368	428	8	1390	2810	3170	2970	636	8590	1380	872
	24	BQL	BQL	BQL	BQL	BQL	BQL	BQL	BQL	24	BQL	BQL	BQL	BQL	32.6	BQL	BQL	BQL	24	BQL	BQL	BQL	BQL	BQL	BQL	BQL	BQL
	BQL:below quantification limit
	Preclinical toxicokinetic exposure for simnotrelvir in monkeys (ng/mL)
Fig.3e	Time (h)	D14-40 mg/kg						Time (h)	D14-160 mg/kg						Time (h)	D14-600 mg/kg
		Male 1	Male 2	Male 3	Female 1	Female 2	Female 3		Male 1	Male 2	Male 3	Female 1	Female 2	Female 3		Male 1	Male 2	Male 3	Male 4	Male 5	Female 1	Female 2	Female 3	Female 4	Female 5
	0	58.7	75.1	279	59.5	BQL	138	0	453	332	380	254	348	731	0	1140	1440	658	908	714	430	544	2730	1830	482
	0.5	686	3210	8830	2970	3190	7410	0.5	8680	4590	5990	7870	7140	10300	0.5	8230	7450	3420	5410	11300	12300	11500	11600	17400	7910
	1	2570	3200	6530	3780	4320	6160	1	15000	6760	8450	8390	7170	18100	1	13000	9130	4780	8060	16200	14000	16600	13900	20100	11800
	2	2110	1800	4080	2270	1660	2290	2	15700	6780	8480	12400	6820	20900	2	18000	8350	4520	13400	19800	25400	13900	25900	23700	17400
	6	311	280	1120	349	373	585	6	2520	1000	983	1570	2700	2820	6	9080	2380	579	2640	2450	6350	2140	15400	11700	1650
	7	2480	3050	7730	2610	2580	5640	7	28500	13700	12000	20800	15800	13400	7	21700	23300	7480	13300	16500	18900	16800	35600	30500	25500
	8	1370	1750	4340	840	1300	1780	8	23400	16000	10700	20800	16500	12700	8	19700	25400	6820	13000	15600	36000	14000	56200	41800	20600
	24	59.5	124	569	52.1	42.5	139	24	595	205	247	239	271	761	24	1210	930	249	578	834	452	653	1810	1650	745
Fig.3f	Plasma exposure (ng/mL) of uninfected C57BL/J mice treated with simnotrelvir 200 mg/kg or 50 mg/kg plus 50 mg/kg ritonavir BID for one day
	Time (h)	Simnotrelvir-50 mpk+RTV (ng/mL)			Simnotrelvir-200 mpk+RTV (ng/mL)
	0.25	9390	19300	13600	60000	45000	40700
	0.5	19600	15500	20500	41300	58900	47800
	1	13300	17900	9810	19400	38100	31400
	2	7710	8230	6960	22900	30900	16300
	4	1110	2260	1340	11100	11400	10800
	9	BQL	164	230	3170	6580	5710
	9.25	9440	13300	23400	118000	47700	44500
	9.5	14200	19300	13300	47700	47900	48900
	10	12800	14000	12400	34100	28600	24700
	24	50	50	50	8020	75.8	BQL
	BQL:below quantification limit
Fig.3g	Tissue distribution of simnotrelvir in uninfected C57BL/J mice after a single-dose oral administration of 200 mg/kg simnotrelvir plus 50 mg/kg ritonavir
	Time (h)	Plasma (ng/mL)						Time (h)	Lung (ng/g)						Time (h)	Brain (ng/g)
		Male 1	Male 2	Male 3	Male 4	Male 5	Male 6		Male 1	Male 2	Male 3	Male 4	Male 5	Male 6		Male 1	Male 2	Male 3	Male 4	Male 5	Male 6
	0.25	50600	26000	43900	29400	28000	38300	0.25	57600	38000	48000	43900	33700	51400	0.25	747	892	1060	787	629	798
	2	26900	17500	24100	23200	19500	12700	2	22800	17200	30900	23600	20600	12700	2	1320	797	1220	1050	951	683
	8	6540	2680	3560	11700	6090	2930	8	4140	2200	2850	10500	6380	1900	8	261	316	206	693	388	238
	24	3.35	2.71	3.86	2.48	3.07	3.5	24	BLQ	BLQ	BLQ	52.1	39	193	24	BLQ	330	24.1	53.5	67.1	63.5
	BQL:below quantification limit
Fig. 3c	Inhibition of 3CLpro of six SARS-CoV-2 variants
		G15S				T21I				L89F				K90R				P132H				L205V
	concentration	inhibition ratio (%)			concentration	inhibition ratio (%)			concentration	inhibition ratio (%)			concentration	inhibition ratio (%)			concentration	inhibition ratio (%)			concentration	inhibition ratio (%)
	(nM)	replicate 1	replicate 2	replicate 3	(nM)	replicate 1	replicate 2	replicate 3	(nM)	replicate 1	replicate 2	replicate 3	(nM)	replicate 1	replicate 2	replicate 3	(nM)	replicate 1	replicate 2	replicate 3	(nM)	replicate 1	replicate 2	replicate 3
	1.95312	-17.019	-13.7531	-6.02377	1.95312	4.72904	8.72135	12.4603	1.95312	1.16566	7.67331	9.73444	1.95312	15.9904	17.9088	12.953	1.95312	13.9333	9.15566	9.64211	1.95312	3.09287	2.02577	3.28808
	3.90625	11.8842	1.59666	18.5249	3.90625	31.5832	32.8499	32.8412	3.90625	20.9897	28.0994	32.847	3.90625	12.1536	11.0346	9.98401	3.90625	8.39124	19.4406	17.13	3.90625	16.7961	19.9063	24.5001
	7.8125	37.6304	35.0177	30.7448	7.8125	48.7668	53.755	50.1208	7.8125	42.4579	44.1485	39.5862	7.8125	40.8952	38.1204	30.995	7.8125	42.4079	40.0625	48.3495	7.8125	36.4725	36.5766	36.3684
	15.625	63.2949	57.2802	58.0695	15.625	71.9694	72.4324	69.069	15.625	72.1244	69.1138	65.1999	15.625	57.9895	58.766	60.3532	15.625	57.3836	63.3947	64.2981	15.625	61.3543	63.0851	60.1831
	31.25	75.4332	79.189	81.9922	31.25	83.8065	83.0814	83.2212	31.25	79.0953	87.7798	83.4491	31.25	75.4834	78.5894	82.1749	31.25	80.8026	80.6637	79.1174	31.25	77.3088	78.3499	81.2129
	62.5	87.7347	87.2993	85.9657	62.5	91.398	92.6385	90.9787	62.5	89.0999	89.0536	98.8729	62.5	90.6022	88.935	90.3281	62.5	96.3169	90.9312	87.4392	62.5	88.2401	90.9339	85.3511
	125	92.7969	97.6685	92.7152	125	95.4602	97.0939	98.7362	125	98.9193	94.3106	93.6622	125	96.1175	95.6379	93.6625	125	89.7151	93.8325	95.0834	125	95.866	94.5387	95.3845
	250	103.928	96.4982	94.1577	250	97.3297	98.0723	99.9243	250	102.416	97.2518	97.9929	250	96.1061	97.5107	97.248	250	92.2168	99.6178	91.0876	250	96.5558	98.6509	96.8941
	500	90.0209	99.3015	89.912	500	98.1596	97.8713	100.073	500	98.5719	99.9151	97.9466	500	99.7374	97.4878	98.9609	500	97.6199	96.9423	94.2669	500	99.1585	97.4537	100.265
IC50 (nM)	13.14				7.86				9.29				12.14				10.83				11.69
	Inhibition of 3CLpro of six additional human coronaviruses
		SARS-CoV 3CLpro				MERS-CoV 3CLpro					HKU1-CoV 3CLpro				OC43-CoV 3CLpro				H229E-CoV 3CLpro				NL63-CoV 3CLpro
	concentration （nM)	inhibition ratio (%)			concentration	inhibition ratio (%)				concentration	inhibition ratio (%)			concentration	inhibition ratio (%)			concentration	inhibition ratio (%)			concentration	inhibition ratio (%)
		replicate 1	replicate 2	replicate 3	(nM)	replicate 1	replicate 2		replicate 3	(nM)	replicate 1	replicate 2	replicate 3	(nM)	replicate 1	replicate 2	replicate 3	(nM)	replicate 1	replicate 2	replicate 3	(nM)	replicate 1	replicate 2	replicate 3
	0.976563	5.19096	10.9111	5.43253	3.90625	3.32682	6.64248		3.2096	0.976563	9.71787	1.11629	3.5018	0.976563	10.0132	9.88076	19.3758	0.976563	-8.67811	3.43424	5.05514	19.5312	-0.48265	4.1596	-1.04635
	1.95312	9.7636	15.5269	11.2044	7.8125	21.3452	24.8451		18.2975	1.95312	-0.0994	10.2684	5.61205	1.95312	23.5713	26.5038	30.9377	1.95312	0.669825	14.7917	15.0692	39.0625	-1.83111	1.46268	2.81114
	3.90625	8.59024	4.0176	21.014	15.625	38.1915	31.309		33.5194	3.90625	17.2643	22.4941	30.3387	3.90625	41.3249	55.0684	49.6805	3.90625	0.902968	8.47458	8.13041	78.125	6.87864	9.3324	2.81114
	7.8125	0.601058	11.9033	25.3537	31.25	47.3179	41.3397		34.7418	7.8125	42.6791	18.5259	44.1012	7.8125	57.1	49.6452	64.272	7.8125	10.8615	12.4602	4.77759	156.25	8.2271	12.4936	14.2841
	15.625	29.8401	18.5379	32.1696	62.5	50.8847	54.7698		53.832	15.625	72.842	80.6866	76.1679	15.625	74.1204	80.8067	77.7948	15.625	6.87588	-2.21671	16.7123	312.5	26.9951	26.6414	25.2708
	31.25	58.9497	59.5623	60.4337	125	69.3888	58.2026		69.7572	31.25	76.8331	73.3007	83.5538	31.25	89.3655	87.4312	92.9251	31.25	22.4077	15.4911	24.1729	625	40.3692	45.343	44.4367
	62.5	92.0626	87.2484	99.6894	250	66.0564	65.5038		64.566	62.5	95.9859	87.0632	80.7325	62.5	96.7054	92.3244	96.3875	62.5	25.4496	23.8065	31.8	1250	59.9661	64.6526	60.154
	125	94.996	95.5827	97.3254	500	79.0008	76.2043		79.7879	125	85.32	88.2101	85.6182	125	99.6909	101.378	96.2461	125	51.5728	46.81	43.1574	2500	73.5834	74.8545	76.7887
	250	85.1001	95.2893	97.5066	1000	76.288	91.4094		83.7734	250	91.6278	118.717	86.1916	250	98.1805	97.836	97.8095	250	70.2909	74.5763	64.7065	5000	84.5369	85.4874	87.1233
	500	98.6627	93.1324	99.189	2000	89.4669	93.4189		88.7469	500	114.703	95.4813	104.152	500	102.641	100.3	98.4808	500	84.99	83.4912	80.8156	10000	92.285	89.8202	95.6009
	1000	97.8258	96.0485	101.959	4000	95.2442	95.8638		91.4429	1000	92.4306	99.1513	110.85	1000	100.318	98.3748	100.874	1000	87.8543	86.7885	96.2475	20000	94.153	97.4357	96.2862
IC50 (nM)	24				60					10				5				129				849
	Inhibition of simnotrelvir against CYPs
	CYP1A2			CYP2C9			CYP2D6			CYP2C8			CYP3A4/5			CYP2C19			CYP2B6
	Concentration (μM)	Remaining Activity (%)		Concentration (μM)	Remaining Activity (%)		Concentration (μM)	Remaining Activity (%)		Concentration (μM)	Remaining Activity (%)		Concentration (μM)	Remaining Activity (%)		Concentration (μM)	Remaining Activity (%)		Concentration (μM)	Remaining Activity (%)
		replicate 1	replicate 2		replicate 1	replicate 2		replicate 1	replicate 2		replicate 1	replicate 2		replicate 1	replicate 2		replicate 1	replicate 2		replicate 1	replicate 2
	0	101.656	98.3438	0	101.197	98.8034	0	102.277	97.7226	0	100	100	0	101.449	98.5507	0	95.5975	104.403	0	101.215	98.7854
	0.1	111.136	105.311	0.1	97.4359	94.359	0.1	99.3789	99.1718	0.1	99.0476	98.0952	0.1	104.348	101.932	0.1	87.4214	91.8239	0.1	97.9757	95.3441
	0.33	108.738	104.969	0.33	95.0427	95.0427	0.33	103.727	103.727	0.33	92	88.6667	0.33	107.246	104.106	0.33	90.566	89.3082	0.33	92.1053	95.1417
	1	106.796	105.768	1	94.7009	94.0171	1	99.1718	102.692	1	96.1905	99.0476	1	100.725	102.174	1	95.5975	94.3396	1	98.1781	100.607
	3.33	99.1433	101.085	3.33	97.094	92.3077	3.33	99.3789	100.828	3.33	94.7619	94.5714	3.33	95.4106	92.9952	3.33	88.0503	86.7925	3.33	90.081	91.2955
	10	99.1433	99.1433	10	95.0427	92.9915	10	78.0538	95.0311	10	96.1905	93.5238	10	73.913	72.9469	10	86.7925	90.566	10	92.915	93.7247
	33.3	96.7447	97.8869	33.3	89.9145	93.3333	33.3	89.234	91.7184	33.3	85.1429	83.3333	33.3	46.6184	47.1014	33.3	85.5346	81.1321	33.3	90.8907	92.1053
	100	95.0314	98.6865	100	84.4444	86.1538	100	83.8509	96.8944	100	71.1429	70.4762	100	21.7874	22.2947	100	83.6478	82.3899	100	91.0931	86.4372
IC50 (μM)	>100			>100			>100			>100			30			>100			>100
	Herg assay
	Concentration (μM)	Inhibition ratio (%)
		replicate 1	replicate 2	replicate 3
	0	0	0	0
	3	-20.705	-7.1238	-0.63587
	10	-26.635	15.688	4.5639
	30	-23.131	9.3079	9.2247
	100	-24.839	17.025	15.875
	300	-14.316	46.065	27.677
IC50 (μM)	>300
	PBMC cytotoxicity
		staurosporine (reference compound)			simnotrelvir
	Concentration (μM)	inhibition ratio (%)		Concentration (μM)	inhibition ratio (%)
		repliacte 1	replicate 2		repliacte 1	replicate 2
	30	101.247	99.3267	150	-13.7196	-4.71302
	10	99.7241	97.34	50	-16.2362	-16.9647
	3.33333	98.8631	96.2141	16.6667	-3.38852	-6.96468
	1.11111	90.3201	85.6843	5.55556	-7.95806	-10.2759
	0.37037	33.3664	31.9095	1.85185	-18.3554	-17.4283
	0.123457	32.4393	32.9029	0.617284	-34.7792	-9.94481
	0.0411523	29.0618	27.936	0.205761	-2.59382	-11.9316
	0.0137174	8.66446	13.6313	0.0685871	-3.45475	-8.95143
IC50 (μM)	0.55			> 150
	primary hepatocyte cytotoxicity
		Tamoxifen (reference compound)				simnotrelvir
	Concentration (μM)	% of vehicle control			Concentration (μM)	inhibition ratio (%)
		repliacte 1	replicate 2	replicate 3		repliacte 1	replicate 2	replicate 3
	150	0.0473948	0.0312289	0.0419741	150	94.9435	96.0893	99.0834
	50	0.0624031	0.048087	0.0508842	50	95.5927	98.5976	108.167
	16.6667	0.0816572	0.0643923	0.0756823	16.6667	96.5637	103.74	110.841
	5.55556	81.3788	83.807	90.3857	5.55556	97.506	96.2152	95.3616
	1.85185	97.3291	94.1043	103.508	1.85185	98.3342	95.5769	102.605
	0.617284	104.019	100.184	97.3925	0.617284	92.5143	98.4807	107.745
	0.205761	100.247	99.1709	109.509	0.205761	102.075	98.3368	98.6864
	0.0685871	98.7954	100.976	96.7387	0.0685871	94.9988	90.8841	100.543
IC50 (μM)	8.01				> 150
	Kinase panel (simnotrelvir 10 μM)			Safety panel
	Kinase	Remaining Activity (%)		Assay name	Target	EC50 or IC50 (μM)
	AAK1(h)	104		Calcium Flux	ADORA2A	>100
	Abl(h)	96		Calcium Flux	ADRA1A	>100
	Abl (H396P) (h)	95		Calcium Flux	AVPR1A	>100
	Abl (M351T)(h)	122		Calcium Flux	CCKAR	>100
	Abl (Q252H) (h)	105		Calcium Flux	CHRM1	>100
	Abl(T315I)(h)	108		Calcium Flux	CHRM3	>100
	Abl(Y253F)(h)	117		Calcium Flux	EDNRA	>100
	ACK1(h)	106		Calcium Flux	HRH1	>100
	ACTR2(h)	98		Calcium Flux	HTR2A	>100
	ALK(h)	88		Calcium Flux	HTR2B	>100
	ALK1(h)	76		Calcium Flux	ADORA2A	>100
	ALK2(h)	132		Calcium Flux	ADRA1A	>100
	ALK4(h)	111		Calcium Flux	AVPR1A	>100
	ALK6(h)	105		Calcium Flux	CCKAR	>100
	Arg(h)	87		Calcium Flux	CHRM1	>100
	AMPKα1(h)	106		Calcium Flux	CHRM3	>100
	AMPKα2(h)	99		Calcium Flux	EDNRA	>100
	A-Raf(h)	102		Calcium Flux	HRH1	>100
	ARK5(h)	93		Calcium Flux	HTR2A	>100
	ASK1(h)	88		Calcium Flux	HTR2B	>100
	Aurora-A(h)	93		cAMP	ADRA2A	>100
	Aurora-B(h)	116		cAMP	ADRB1	>100
	Aurora-C(h)	93		cAMP	ADRB2	>100
	Axl(h)	88		cAMP	CHRM2	>100
	BIKe(h)	101		cAMP	CNR1	>100
	Blk(h)	92		cAMP	CNR2	>100
	BMPR2(h)	97		cAMP	DRD1	>100
	Bmx(h)	108		cAMP	DRD2S	>100
	BRK(h)	101		cAMP	HRH2	>100
	BrSK1(h)	98		cAMP	HTR1A	>100
	BrSK2(h)	105		cAMP	HTR1B	>100
	BTK(h)	111		cAMP	OPRD1	>100
	BTK(R28H)(h)	98		cAMP	OPRK1	>100
	B-Raf(h)	108		cAMP	OPRM1	>100
	B-Raf(V599E)(h)	100		cAMP	ADRA2A	>100
	CaMKI(h)	107		cAMP	ADRB1	>100
	CaMKIß(h)	100		cAMP	ADRB2	>100
	CaMKIγ(h)	104		cAMP	CHRM2	>100
	CaMKIIα(h)	103		cAMP	CNR1	>100
	CaMKIIβ(h)	104		cAMP	CNR2	>100
	CaMKIIγ(h)	93		cAMP	DRD1	>100
	CaMKIδ(h)	91		cAMP	DRD2S	>100
	CaMKIIδ(h)	99		cAMP	HRH2	>100
	CaMKIV(h)	108		cAMP	HTR1A	>100
	CaMKK1(h)	94		cAMP	HTR1B	>100
	CaMKK2(h)	96		cAMP	OPRD1	>100
	Cdc7/cyclinB1(h)	97		cAMP	OPRK1	>100
	CDK1/cyclinB(h)	109		cAMP	OPRM1	>100
	CDK2/cyclinA(h)	92		Ion Channel	CAV1.2	>100
	CDK2/cyclinE(h)	100		Ion Channel	GABAA	>100
	CDK3/cyclinE(h)	95		Ion Channel	hERG	>100
	CDK4/cyclinD3(h)	94		Ion Channel	HTR3A	>100
	CDK5/p25(h)	100		Ion Channel	KvLQT1/minK	>100
	CDK5/p35(h)	96		Ion Channel	nAChR(a4/b2)	>100
	CDK6/cyclinD3(h)	97		Ion Channel	NAV1.5	>100
	CDK7/cyclinH/MAT1(h)	100		Ion Channel	NMDAR (1A/2B)	>100
	CDK9/cyclin T1(h)	99		Ion Channel	GABAA	>100
	CDK12/cyclinK(h)	99		Ion Channel	HTR3A	>100
	CDK13/cyclinK(h)	102		Ion Channel	KvLQT1/minK	>100
	CDK14/cyclinY(h)	92		Ion Channel	nAChR(a4/b2)	>100
	CDK16/cyclinY(h)	98		Ion Channel	NMDAR (1A/2B)	>100
	CDK17/cyclinY(h)	92		Binding	INSR	>100
	CDK18/cyclinY(h)	105		Binding	LCK	>100
	CDKL1(h)	98		Binding	ROCK1	>100
	CDKL2(h)	103		Binding	VEGFR2	>100
	CDKL3(h)	102		NHR Nuclear Translocation	AR	>100
	CDKL4(h)	99		NHR Nuclear Translocation	AR	>100
	ChaK1(h)	100		NHR Protein Interaction	GR	>100
	CHK1(h)	98		NHR Protein Interaction	GR	>100
	CHK2(h)	100		Enzymatic	AChE	>100
	CHK2(I157T)(h)	101		Enzymatic	COX1	>100
	CHK2(R145W)(h)	92		Enzymatic	COX2	>100
	CK1α(h)	94		Enzymatic	MAOA	>100
	CK1ε(h)	96		Enzymatic	PDE3A	>100
	CK1γ1(h)	97		Enzymatic	PDE4D2	>100
	CK1γ2(h)	104		Transporter	DAT	>100
	CK1γ3(h)	90		Transporter	NET	>100
	CK1δ(h)	106		Transporter	SERT	>100
	CK2(h)	99
	CK2α1(h)	111
	CK2α2(h)	109
	CLIK1(h)	89
	CLK1(h)	101
	CLK2(h)	98
	CLK3(h)	93
	CLK4(h)	94
	cKit(h)	103
	cKit(D816V)(h)	97
	cKit(D816H)(h)	96
	cKit(V560G)(h)	106
	cKit(V654A)(h)	85
	CRIK(h)	107
	CSK(h)	109
	c-RAF(h)	106
	cSRC(h)	103
	DAPK1(h)	96
	DAPK2(h)	96
	DCAMKL1(h)	98
	DCAMKL2(h)	95
	DCAMKL3(h)	99
	DDR1(h)	94
	DDR2(h)	109
	DMPK(h)	86
	DRAK1(h)	104
	DRAK2(h)	102
	DYRK1A(h)	101
	DYRK1B(h)	96
	DYRK2(h)	97
	DYRK3(h)	111
	eEF-2K(h)	103
	EGFR(h)	110
	EGFR(L858R)(h)	112
	EGFR(L861Q)(h)	105
	EGFR(T790M)(h)	117
	EGFR(T790M,L858R)(h)	99
	EphA1(h)	102
	EphA2(h)	103
	EphA3(h)	99
	EphA4(h)	103
	EphA5(h)	90
	EphA7(h)	98
	EphA8(h)	98
	EphB2(h)	114
	EphB1(h)	100
	EphB3(h)	122
	EphB4(h)	99
	ErbB2(h)	102
	ErbB4(h)	101
	FAK(h)	93
	Fer(h)	103
	Fes(h)	91
	FGFR1(h)	94
	FGFR1(V561M)(h)	112
	FGFR2(h)	99
	FGFR2(N549H)(h)	88
	FGFR3(h)	98
	FGFR4(h)	111
	Fgr(h)	100
	Flt1(h)	101
	Flt3(D835Y)(h)	101
	Flt3(h)	95
	Flt4(h)	113
	Fms(h)	100
	Fms(Y969C)(h)	100
	Fyn(h)	96
	GCK(h)	106
	GCN2(h)	100
	GRK1(h)	102
	GRK2(h)	98
	GRK3(h)	99
	GRK5(h)	100
	GRK6(h)	98
	GRK7(h)	102
	GSK3α(h)	75
	GSK3β(h)	122
	Haspin(h)	98
	Hck(h)	93
	Hck(h) activated	109
	HIPK1(h)	96
	HIPK2(h)	110
	HIPK3(h)	102
	HIPK4(h)	104
	HPK1(h)	96
	HRI(h)	98
	ICK(h)	78
	IGF-1R(h)	93
	IGF-1R(h), activated	92
	IKKα(h)	106
	IKKβ(h)	107
	IKKε(h)	92
	IR(h)	88
	IR(h), activated	99
	IRE1(h)	96
	IRR(h)	125
	IRAK1(h)	103
	IRAK4(h)	100
	Itk(h)	104
	JAK1(h)	100
	JAK2(h)	100
	JAK3(h)	108
	JNK1α1(h)	102
	JNK2α2(h)	106
	JNK3(h)	106
	KDR(h)	115
	LATS1(h)	97
	LATS2(h)	109
	Lck(h)	98
	Lck(h) activated	114
	LIMK1(h)	91
	LIMK2(h)	106
	LKB1(h)	91
	LOK(h)	97
	Lyn(h)	110
	LRRK2(h)	97
	LTK(h)	95
	MAK(h)	95
	MAPK1(h)	108
	MAPK2(h)	90
	MAP4K3(h)	91
	MAP4K4(h)	92
	MAP4K5(h)	104
	MAPKAP-K2(h)	95
	MAPKAP-K3(h)	100
	MEK1(h)	103
	MEK2(h)	117
	MARK1(h)	103
	MARK3(h)	99
	MARK4(h)	96
	MEKK2(h)	102
	MEKK3(h)	105
	MELK(h)	114
	Mer(h)	100
	Met(h)	94
	Met(D1246H)(h)	97
	Met(D1246N)(h)	106
	Met(M1268T)(h)	94
	Met(Y1248C)(h)	97
	Met(Y1248D)(h)	92
	Met(Y1248H)(h)	91
	MINK(h)	90
	MKK3(h)	107
	MKK6(h)	109
	MLCK(h)	102
	MLK1(h)	91
	MLK2(h)	95
	MLK3(h)	94
	MLK4(h)	103
	Mnk2(h)	100
	MOK(h)	104
	MRCKα(h)	94
	MRCKβ(h)	104
	MRCKγ(h)	95
	MSK1(h)	99
	MSK2(h)	95
	MSSK1(h)	94
	MST1(h)	108
	MST2(h)	104
	MST3(h)	99
	MST4(h)	97
	mTOR(h)	101
	mTOR/FKBP12(h)	99
	MuSK(h)	101
	MYLK2(h)	101
	MYO3B(h)	104
	NDR1(h)	104
	NDR2(h)	103
	NEK1(h)	104
	NEK2(h)	92
	NEK3(h)	93
	NEK4(h)	93
	NEK6(h)	99
	NEK7(h)	101
	NEK9(h)	94
	NIM1(h)	103
	NEK11(h)	98
	NLK(h)	102
	NUAK2(h)	97
	OSR1(h)	96
	p70S6K(h)	98
	PAK1(h)	97
	PAK2(h)	92
	PAK4(h)	98
	PAK3(h)	111
	PAK5(h)	101
	PAK6(h)	100
	PAR-1Bα(h)	96
	PASK(h)	104
	PEK(h)	99
	PDGFRα(h)	98
	PDGFRα(D842V)(h)	103
	PDGFRα(V561D)(h)	108
	PDGFRβ(h)	100
	PDHK2(h)	84
	PDHK4(h)	101
	PDK1(h)	100
	PhKγ1(h)	97
	PhKγ2(h)	110
	Pim-1(h)	103
	Pim-2(h)	102
	Pim-3(h)	102
	PKA(h)	103
	PKAcβ(h)	93
	PKBα(h)	96
	PKBβ(h)	104
	PKBγ(h)	108
	PKCα(h)	106
	PKCβI(h)	99
	PKCβII(h)	95
	PKCγ(h)	99
	PKCδ(h)	102
	PKCε(h)	98
	PKCη(h)	103
	PKCι(h)	99
	PKCμ(h)	107
	PKCθ(h)	106
	PKCζ(h)	94
	PKD2(h)	103
	PKD3(h)	97
	PKG1α(h)	96
	PKG1β(h)	91
	PKR(h)	95
	Plk1(h)	87
	Plk3(h)	89
	Plk4(h)	101
	PRAK(h)	84
	PRKG2(h)	93
	PRK1(h)	97
	PRK2(h)	102
	PrKX(h)	99
	PRP4(h)	96
	PTK5(h)	116
	Pyk2(h)	90
	Ret(h)	104
	Ret (V804L)(h)	98
	Ret(V804M)(h)	97
	RIPK1(h)	103
	RIPK2(h)	96
	ROCK-I(h)	99
	ROCK-II(h)	99
	Ron(h)	93
	Ros(h)	102
	Rse(h)	100
	Rsk1(h)	98
	Rsk2(h)	109
	Rsk3(h)	108
	Rsk4(h)	98
	SAPK2a(h)	100
	SAPK2a(T106M)(h)	105
	SAPK2b(h)	110
	SAPK3(h)	107
	SAPK4(h)	102
	SBK1(h)	97
	SGK(h)	105
	SGK2(h)	93
	SGK3(h)	95
	SIK(h)	100
	SIK2(h)	99
	SIK3(h)	97
	SLK(h)	100
	Snk(h)	103
	SNRK(h)	96
	Src(1-530)(h)	100
	Src(T341M)(h)	100
	SRMS(h)	98
	SRPK1(h)	89
	SRPK2(h)	114
	STK16(h)	102
	STK25(h)	100
	STK32A(h)	98
	STK32B(h)	112
	STK32C(h)	135
	STK33(h)	100
	STK39(h)	117
	Syk(h)	92
	TAF1L(h)	99
	TAK1(h)	100
	TAO1(h)	105
	TAO2(h)	100
	TAO3(h)	102
	TBK1(h)	88
	Tec(h) activated	97
	TGFBR1(h)	106
	TGFBR2(h)	120
	Tie2 (h)	107
	Tie2(R849W)(h)	104
	Tie2(Y897S)(h)	101
	TLK1(h)	110
	TLK2(h)	106
	TNIK(h)	116
	TRB2(h)	105
	TrkA(h)	116
	TrkB(h)	99
	TrkC(h)	102
	TSSK1(h)	109
	TSSK2(h)	96
	TSSK3(h)	105
	TSSK4(h)	95
	TTBK1(h)	109
	TTBK2(h)	97
	TTK(h)	97
	Txk(h)	109
	TYK2(h)	106
	ULK1(h)	96
	ULK2(h)	94
	ULK3(h)	106
	VRK1(h)	100
	VRK2(h)	94
	Wee1(h)	96
	Wee1B(h)	100
	WNK1(h)	98
	WNK2(h)	89
	WNK3(h)	91
	WNK4(h)	97
	Yes(h)	90
	ZAK(h)	95
	ZAP-70(h)	119
	ZIPK(h)	108
	ATM(h)	99
	ATR/ATRIP(h)	86
	DNA-PK(h)	97
	PI3 Kinase (p110b/p85a)(h)	100
	PI3 Kinase (p120g)(h)	99
	PI3 Kinase (p110d/p85a)(h)	103
	PI3 Kinase (p110a/p85a)(h)	102
	PI3 Kinase (p110a(E542K)/p85a)(h)	103
	PI3 Kinase (p110a(H1047R)/p85a)(h)	103
	PI3 Kinase (p110a(E545K)/p85a)(h)	100
	PI3 Kinase (p110a/p65a)(h)	101
	PI3KC2a(h)	102
	PI3KC2g(h)	103
	PIP4K2a(h)	103
	PIP5K1a(h)	98
	PIP5K1g(h)	103

## Sheet: Fig. 4
Fig.4b	Changes of mouse body weights monitored daily
	Days p.i.	Vehicle				Nirmatrelvir-200mpk+RTV-50mpk					Simnotrelvir 200mg/kg+RTV-50mpk					Simnotrelvir 50mg/kg+RTV-50mpk				Mock infection
	0	100	100	100	100	100	100	100	100	100	100	100	100	100	100	100	100	100	100	100	100
	1	101.305	102.88	100.135	100.459	96.9034	99.4785	98.7713	98.1986	97.6824	100.421	100.424	101.637	99.5439	100.673	102.14	100.728	100.566	98.8299	101.694	100.361
	2	102.19	101.302	99.5054	103.047	99.422	98.6763	100.662	101.933	99.0558	102.44	100.933	101.163	101.202	103.699	103.417	102.74	101.979	100.71	102.626	100.763
	3	100.979	97.7515	97.4371	99.0818	98.5549	97.9543	99.4801	101.757	98.3691	101.262	99.9576	101.249	99.0879	101.513	103.004	99.101	99.5759	97.9106	103.981	101.405
	4	94.5946	85.6016	88.3094	96.4107	100.578	100.722	103.639	105.009	100.086	103.702	103.647	103.231	102.736	104.792	104.506	104.923	102.262	99.7911	107.073	104.175
Fig.4c
	Virus titers (Log10) in lungs at day 2 post infection
	Vehicle	Nirmatrelvir-200mpk + RTV-50mpk	Simnotrelvir-200mpk + RTV-50mpk	Simnotrelvir-50 mpk + RTV-50mpk	Mock infection
	6.90725	2.69897	2.69897	3.78116	2.69897
	7.59384	2.69897	2.69897	3.94885	2.69897
	7.43492	2.69897	2.69897	3.87506
	7.07639	2.69897	2.69897	4.1383
	7.691	2.69897	2.69897	4.51188
Fig.4d	Virus titers (Log10) in lungs at day 4 post infection
	Vehicle	Nirmatrelvir-200mpk + RTV-50mpk	Simnotrelvir-200mpk + RTV-50mpk	Simnotrelvir-50 mpk + RTV-50mpk	Mock infection
	4.57403	2.69897	3.17609	3.74036	2.69897
	5.38535	2.69897	3.01773	2.69897	2.69897
	5.39794	2.69897	2.69897	4.3346
	5.13033	2.69897	2.69897	4.07789
		2.69897	2.69897
Fig.4e	Virus titers (Log10) in brains at day 4 post infection
	Vehicle	Nirmatrelvir-200mpk + RTV-50mpk	Simnotrelvir-200mpk + RTV-50mpk	Simnotrelvir-50 mpk + RTV-50mpk	Mock infection
	9.15836	2.69897	2.69897	2.69897	2.69897
	9.52375	2.69897	2.69897	2.69897	2.69897
	9.38739	2.69897	2.69897	2.69897
	8.77815	2.69897	2.69897	2.69897
		2.69897	2.69897
Fig.4f	Histopathology scores of lungs of necrosis and confluent areas of inflammation
	Vehicle	Nirmatrelvir-200mpk + RTV-50mpk	Simnotrelvir-200mpk + RTV-50mpk	Simnotrelvir-50 mpk + RTV-50mpk	Mock infection
	8	9	8	7	1
	7	11	6	10	5
	9	7	5	12
	7	10	5	2
		7	3
Fig.4g	Histopathology scores of brains of necrosis and confluent areas of inflammation
	Vehicle	Nirmatrelvir-200mpk + RTV-50mpk	Simnotrelvir-200mpk + RTV-50mpk	Simnotrelvir-50 mpk + RTV-50mpk	Mock infection
	8	2	2	3	2
	8	2	3	5	0
	5	2	2	3
	6	2	2	0
		2	2

## Sheet: Fig. S1
		Inhibition of compounds 1-12, boceprevir and nirmatrelvir against SARS-CoV-2 3CLpro resulted from the FRET-based enzymatic assays.
	1	independent experiment 1				independent experiment 2				independent experiment 3
		concentration	inhibition ratio (%)			concentration	inhibition ratio (%)			concentration	inhibition ratio (%)
		(nM)	replicate 1	replicate 2	replicate 3	(nM)	replicate 1	replicate 2	replicate 3	(nM)	replicate 1	replicate 2	replicate 3
		1.95312	26.4135	20.1811	26.6418	1.95312	15.339	14.5326	14.4418	1.95312	9.65301	10.8502	11.6678
		3.90625	36.5383	41.7092	42.805	3.90625	29.4798	26.3223	28.9062	3.90625	23.9829	23.6617	29.9543
		7.8125	40.2252	40.7503	45.807	7.8125	37.1351	37.5327	39.1966	7.8125	46.8099	46.2405	53.4237
		15.625	66.1936	62.7007	66.673	15.625	60.3169	59.7717	64.4115	15.625	72.2211	70.8268	72.4912
		31.25	81.2952	84.925	83.5325	31.25	79.4382	80.9488	82.7945	31.25	81.66	82.4484	77.4625
		62.5	94.2851	97.4355	89.879	62.5	95.2202	93.2382	95.0157	62.5	91.1281	92.8436	91.223
		125	98.166	96.431	101.967	125	99.7236	99.6498	100.558	125	96.5009	96.2089	94.4642
		250	98.8623	98.5199	99.4787	250	99.4851	99.0535	100.07	250	97.6543	99.6107	98.45
		500	97.7323	96.9218	98.771	500	100.189	100.36	100.416	500	99.1362	98.8515	98.7931
		1000	99.2048	99.0678	96.5223	1000	101.484	99.2693	100.451	1000	99.3625	99.2019	99.6107	Mean	SD
	IC50 (nM)	7.37				9.91				8.5				8.59333	1.03905
	2	independent experiment 1				independent experiment 2				independent experiment 3
		concentration	inhibition ratio (%)			concentration	inhibition ratio (%)			concentration	inhibition ratio (%)
		(nM)	replicate 1	replicate 2	replicate 3	(nM)	replicate 1	replicate 2	replicate 3	(nM)	replicate 1	replicate 2	replicate 3
		0.976562	11.6314	9.07999	8.52469	0.976562	3.67729	7.90405	12.6222	0.976562	5.80658	5.99256	2.14906
		1.95312	10.3707	9.9955	10.3857	1.95312	7.59761	6.12881	9.70043	1.95312	-4.85604	0.227304	1.90109
		3.90625	14.1528	9.48522	16.1789	3.90625	11.5866	15.3009	16.3206	3.90625	7.61469	0.950544	-2.94462
		7.8125	29.3862	29.3862	27.7653	7.8125	31.8328	30.2372	30.5437	7.8125	8.62722	8.62722	10.9416
		15.625	44.7096	42.3233	45.8652	15.625	48.3225	49.8124	51.4767	15.625	30.8307	36.1517	35.3044
		31.25	65.0008	69.158	63.7851	31.25	64.268	68.4102	69.7152	31.25	59.595	61.3928	62.209
		62.5	79.7689	77.5176	80.0991	62.5	83.505	83.1986	83.4099	62.5	78.8022	79.4944	80.197
		125	85.7271	88.7138	86.7777	125	91.4989	93.0364	93.5436	125	89.8781	89.0102	86.9955
		250	93.6215	91.5203	92.1957	250	96.5816	97.8285	96.7348	250	93.6699	92.7607	97.6891
		500	94.7171	94.0567	95.8277	500	100.576	99.9577	100.872	500	100.231	98.4743	96.067	Mean	SD
	IC50 (nM)	18.41				15.91				25.31				19.8767	3.9752
	3	independent experiment 1				independent experiment 2				independent experiment 3
		concentration	inhibition ratio (%)			concentration	inhibition ratio (%)			concentration	inhibition ratio (%)
		(nM)	replicate 1	replicate 2	replicate 3	(nM)	replicate 1	replicate 2	replicate 3	(nM)	replicate 1	replicate 2	replicate 3
		1.95312	7.56748	5.57419	6.72417	1.95312	5.32092	6.19146	12.4145	1.95312	7.24401	3.92982	9.90121
		3.90625	11.9949	14.3332	9.41703	3.90625	12.3197	14.2849	16.6638	3.90625	16.5077	14.5732	18.1137
		7.8125	30.3849	29.4074	28.0275	7.8125	20.3011	16.4311	12.4576	7.8125	20.749	20.7198	20.3256
		15.625	61.5109	62.4501	61.118	15.625	42.8145	43.0558	46.5466	15.625	52.7302	53.942	53.5624
		31.25	89.7524	86.6571	87.4237	31.25	74.7314	75.0244	76.2139	31.25	85.4341	84.5946	85.7115
		62.5	96.3744	96.9206	97.486	62.5	94.5555	96.4604	93.7626	62.5	96.8878	95.1358	95.749
		125	98.8085	98.6648	97.0931	125	98.4687	100.873	100.761	125	97.355	98.0047	100.341
		250	97.6489	97.601	98.0131	250	101.692	100.58	99.6409	250	98.6909	97.9025	97.5156
		500	99.3547	99.5368	100.006	500	97.6067	100.141	98.2101	500	101.333	100.552	101.669
		1000	99.6518	98.0035	98.1089	1000	100.503	97.0551	99.8994	1000	99.6326	99.9976	100.392	Mean	SD
	IC50 (nM)	11.97				17.02				13.97				14.32	2.07646
	4	independent experiment 1				independent experiment 2				independent experiment 3
		concentration	inhibition ratio (%)			concentration	inhibition ratio (%)			concentration	inhibition ratio (%)
		(nM)	replicate 1	replicate 2	replicate 3	(nM)	replicate 1	replicate 2	replicate 3	(nM)	replicate 1	replicate 2	replicate 3
		195.312	3.76052	2.65098	4.57964	195.312	2.19502	0.92438	-0.72652	195.312	-3.62394	-3.89414	-6.16705
		390.625	-3.20203	-2.68077	-2.0627	390.625	-5.65139	-9.78792	-10.1125	390.625	-10.4347	-11.1341	-14.0587
		781.25	-9.16673	-6.20299	-6.83595	781.25	-9.26853	-9.48185	-10.3166	781.25	-8.6148	-8.21744	-12.0559
		1562.5	2.16695	5.5328	5.07111	1562.5	-6.22643	-0.772893	-2.24757	1562.5	8.16181	10.3473	3.18684
		3125	21.6546	22.6674	27.7385	3125	17.3777	24.8346	25.2427	3125	31.1849	32.3611	28.1173
		6250	44.9028	49.6761	51.992	6250	44.3301	45.341	50.5905	6250	58.9764	55.7896	55.0505
		12500	71.0775	70.0648	70.1914	12500	68.4443	69.1306	69.2698	12500	75.2285	75.1887	73.7026
		25000	81.3985	83.5803	84.4367	25000	80.0377	82.0689	82.6625	25000	86.0208	86.299	84.4711
		50000	90.0886	91.8237	91.3471	50000	90.2956	90.4903	89.0249	50000	91.2024	91.8223	91.5124
		100000	93.246	93.8417	97.4682	100000	95.8418	98.9489	93.857	100000	96.7814	94.5959	93.976	Mean	SD
	IC50 (nM)	7168				7723				5939				6943.33	745.44
	5	independent experiment 1				independent experiment 2				independent experiment 3
		concentration	inhibition ratio (%)			concentration	inhibition ratio (%)			concentration	inhibition ratio (%)
		(nM)	replicate 1	replicate 2	replicate 3	(nM)	replicate 1	replicate 2	replicate 3	(nM)	replicate 1	replicate 2	replicate 3
		19.5312	-3.97046	0.0265879	-0.177253	19.5312	2.43706	5.04219	4.05476	19.5312	3.3269	-1.30183	4.32911
		39.0625	-1.88774	-0.957164	4.80355	39.0625	1.65972	-1.19752	0.147064	39.0625	-5.12467	-8.95785	-13.163
		78.125	-1.42688	-3.70458	-3.55391	78.125	-5.24178	-2.50009	-3.06733	78.125	-18.019	-21.4906	-22.7614
		156.25	-10.192	-2.33087	-6.76219	156.25	4.41192	6.01912	9.01292	156.25	-3.34757	-6.36451	-5.33131
		312.5	4.5997	14.384	18.0709	312.5	15.6413	19.0973	15.8619	312.5	28.8469	25.644	22.1621
		625	39.4476	41.4417	43.223	625	40.9258	38.6883	38.5098	625	51.8563	50.9988	53.4268
		1250	63.3323	66.3722	65.9645	1250	62.2921	64.3405	65.0233	1250	73.8738	73.5019	69.2244
		2500	81.678	82.5997	79.8789	2500	80.4965	80.7381	81.61	2500	85.7556	85.8899	83.9785
		5000	91.5598	91.5244	92.8538	5000	90.875	92.9759	90.4338	5000	91.3659	95.0441	93.236
		10000	99.5273	97.0635	96.6381	10000	96.4635	95.0138	94.4256	10000	94.8374	92.6574	91.8928	Mean	SD
	IC50 (nM)	883.2				880.3				679.2				814.233	95.4903
	6	independent experiment 1				independent experiment 2				independent experiment 3
		concentration	inhibition ratio (%)			concentration	inhibition ratio (%)			concentration	inhibition ratio (%)
		(nM)	replicate 1	replicate 2	replicate 3	(nM)	replicate 1	replicate 2	replicate 3	(nM)	replicate 1	replicate 2	replicate 3
		195.312	0.0620384	2.30428	3.80207	195.312	-2.75427	0.350605	-4.11961	195.312	-5.19749	1.70865	-1.50997
		390.625	-7.04579	-6.02659	-7.67504	390.625	-15.0019	-13.0196	-18.4809	390.625	-8.99626	-9.7592	-7.74855
		781.25	-8.30428	-5.20236	-10.9099	781.25	-9.37869	-12.4532	-18.3899	781.25	-9.44131	-7.11277	-8.63069
		1562.5	10.1123	7.04579	2.5613	1562.5	-2.98689	0.401173	-2.46098	1562.5	0.572201	4.49019	2.66232
		3125	29.5923	29.2378	26.5081	3125	23.7636	23.1871	18.2112	3125	22.4509	17.9051	26.1384
		6250	56.7917	56.3575	54.1507	6250	47.035	45.8618	42.4333	6250	50.4172	49.9404	50.5364
		12500	72.9394	74.7563	73.9143	12500	65.816	65.4418	66.969	12500	68.4177	72.2006	70.484
		25000	87.1728	85.4446	84.8863	25000	80.8448	78.5389	79.3682	25000	81.7849	81.6816	84.0579
		50000	94.7415	95.4239	94.8301	50000	88.1266	86.2657	85.2847	50000	90.5507	91.258	91.7269
		100000	101.176	98.7829	100.848	100000	94.2454	90.6651	92.5463	100000	97.7033	98.3152	95.4303	Mean	SD
	IC50 (nM)	6055				8398				7192				7215	956.664
	7	independent experiment 1				independent experiment 2				independent experiment 3
		concentration	inhibition ratio (%)			concentration	inhibition ratio (%)			concentration	inhibition ratio (%)
		(nM)	replicate 1	replicate 2	replicate 3	(nM)	replicate 1	replicate 2	replicate 3	(nM)	replicate 1	replicate 2	replicate 3
		0.976562	-4.15262	-11.0881	-8.04166	0.976562	1.80952	-2.48715	7.43168	0.976562	-3.53676	-2.60929	0.404996
		1.95312	-9.31207	-8.67686	-9.98617	1.95312	6.63489	5.24983	10.2092	1.95312	3.47493	6.55413	8.53892
		3.90625	0.656814	-2.09144	3.11987	3.90625	9.80713	9.68799	7.87103	3.90625	8.18648	4.98671	5.70086
		7.8125	16.6407	11.7794	13.9832	7.8125	20.0908	23.6354	23.6205	7.8125	17.962	19.65	21.8389
		15.625	33.4673	35.2562	39.962	15.625	41.887	44.5603	47.0176	15.625	28.0622	41.7053	44.1909
		31.25	62.9721	46.2622	57.683	31.25	58.6939	64.7554	66.4309	31.25	63.2598	65.1054	66.1071
		62.5	77.8541	79.7079	75.8059	62.5	79.4028	80.4825	81.3091	62.5	78.359	80.5107	79.676
		125	90.0138	87.5767	88.0045	125	89.6642	89.8056	87.8323	125	88.4406	88.3293	88.1624
		250	93.2417	94.6807	94.8881	250	93.3949	95.2267	94.3629	250	93.078	92.9017	93.2171
		500	95.1214	95.8992	98.1678	500	96.9246	97.4682	95.8597	500	97.8266	96.1479	96.9363	Mean	SD
	IC50 (nM)	26.43				20.14				22.09				22.8867	2.62895
	8	independent experiment 1				independent experiment 2				independent experiment 3
		concentration	inhibition ratio (%)			concentration	inhibition ratio (%)			concentration	inhibition ratio (%)
		(nM)	replicate 1	replicate 2	replicate 3	(nM)	replicate 1	replicate 2	replicate 3	(nM)	replicate 1	replicate 2	replicate 3
		0.976562	9.6731	8.28803	9.28587	0.976562	4.03141	4.45805	4.04069	0.976562	-12.7315	-5.50743	-2.55901
		1.95312	4.03604	3.27649	-0.372329	1.95312	-4.82594	-3.95412	-7.69183	1.95312	-3.66367	-11.5791	-0.731145
		3.90625	2.89672	2.41269	-0.729764	3.90625	-3.46256	-2.54436	-8.48018	3.90625	-6.43726	-8.01876	-10.4188
		7.8125	4.53496	7.82635	5.23494	7.8125	-3.48111	0.664688	-4.63118	7.8125	-1.20798	-4.02925	-0.540412
		15.625	16.3005	16.308	14.5655	15.625	15.8845	13.3525	5.47827	15.625	12.8586	14.5832	15.656
		31.25	35.8031	39.8392	34.4478	31.25	34.2763	31.5495	27.3202	31.25	37.8686	40.1574	40.0302
		62.5	60.5481	59.2375	58.262	62.5	59.5777	58.1401	54.4859	62.5	64.7779	65.2468	65.3739
		125	77.9879	77.4369	77.8018	125	77.988	74.0926	74.1946	125	78.018	78.0895	78.5743
		250	87.7802	88.5397	86.1047	250	89.164	89.2939	88.1902	250	91.0435	91.3931	89.6607
		500	93.5438	96.3288	94.1619	500	94.395	94.1909	92.2525	500	93.1733	98.2675	93.1892	Mean	SD
	IC50 (nM)	49.21				55.76				45.82				50.2633	4.12578
	9	independent experiment 1				independent experiment 2				independent experiment 3
		concentration	inhibition ratio (%)			concentration	inhibition ratio (%)			concentration	inhibition ratio (%)
		(nM)	replicate 1	replicate 2	replicate 3	(nM)	replicate 1	replicate 2	replicate 3	(nM)	replicate 1	replicate 2	replicate 3
		0.976562	16.7241	6.2518	3.54537	0.976562	3.45864	8.2528	6.64333	0.976562	5.29853	26.0554	6.08223
		1.95312	19.6805	8.97546	6.36385	1.95312	14.8162	10.8325	11.4261	1.95312	7.08742	7.85977	7.53606
		3.90625	26.1191	24.9468	22.5507	3.90625	27.2582	31.7556	30.831	3.90625	15.0664	15.004	20.4786
		7.8125	47.5723	51.9336	47.7274	7.8125	45.0422	45.7271	48.4324	7.8125	41.5932	42.0588	44.603
		15.625	67.9308	68.9048	70.0167	15.625	63.6595	67.9058	67.004	15.625	64.7352	64.0026	66.2231
		31.25	83.5919	84.359	82.7558	31.25	79.2976	78.7611	79.6515	31.25	80.7557	81.8177	83.8678
		62.5	91.1854	90.2115	90.3321	62.5	90.0731	87.9043	90.9292	62.5	91.1653	90.4839	90.393
		125	94.3401	94.7624	95.2537	125	90.8493	93.4746	92.5957	125	95.9187	95.2429	95.2656
		250	96.9775	97.5292	98.8996	250	95.7347	99.0336	97.9149	250	99.1103	98.6673	98.5367
		500	97.8395	99.9425	98.3911	500	101.191	97.6866	98.5199	500	98.8434	98.2357	100.178	Mean	SD
	IC50 (nM)	8.6				9.02				10.25				9.29	0.700143
	10	independent experiment 1				independent experiment 2				independent experiment 3
		concentration	inhibition ratio (%)			concentration	inhibition ratio (%)			concentration	inhibition ratio (%)
		(nM)	replicate 1	replicate 2	replicate 3	(nM)	replicate 1	replicate 2	replicate 3	(nM)	replicate 1	replicate 2	replicate 3
		0.976562	7.42722	4.46178	4.14891	0.976562	-5.34575	1.35922	2.52427	0.976562	-1.62506	0.556975	7.0441
		1.95312	12.8752	11.1476	15.8815	1.95312	15.0307	8.99148	16.2433	1.95312	15.2808	16.0474	21.6303
		3.90625	36.1635	33.7082	29.4368	3.90625	21.2245	20.3685	22.5322	3.90625	36.2558	27.4097	23.9303
		7.8125	54.0242	52.3919	54.0038	7.8125	44.8346	40.9471	45.7262	7.8125	35.9806	38.4378	37.4156
		15.625	72.9187	74.9592	74.5375	15.625	66.5068	69.1579	69.6097	15.625	54.4198	55.4223	53.889
		31.25	86.1884	87.3583	84.7737	31.25	84.47	79.3818	82.3895	31.25	75.2768	66.3718	69.3008
		62.5	90.9427	94.6767	93.4864	62.5	90.9253	92.7799	92.1379	62.5	84.0443	87.7793	81.9606
		125	98.7032	97.3905	95.4045	125	99.8058	94.2302	94.1351	125	93.0083	90.1972	87.9955
		250	97.5129	99.2541	98.5536	250	93.8023	95.7044	98.296	250	93.8929	97.1561	92.5365
		500	99.6486	99.0024	97.6966	500	97.7492	95.5023	98.5457	500	94.0502	93.4211	94.4434	Mean	SD
	IC50 (nM)	7.13				9.48				12.29				9.63333	2.10935
	11	independent experiment 1				independent experiment 2				independent experiment 3
		concentration	inhibition ratio (%)			concentration	inhibition ratio (%)			concentration	inhibition ratio (%)
		(nM)	replicate 1	replicate 2	replicate 3	(nM)	replicate 1	replicate 2	replicate 3	(nM)	replicate 1	replicate 2	replicate 3
		0.976562	13.671	14.3783	16.2352	0.976562	-11.6822	1.66832	-2.07648	0.976562	1.75611	6.45436	17.5808
		1.95312	15.5686	17.3642	16.3644	1.95312	3.2019	4.05786	0.301169	1.95312	1.34329	1.63816	11.6637
		3.90625	24.1317	39.5098	27.1107	3.90625	14.3531	21.4147	19.9287	3.90625	17.6201	15.6936	21.0799
		7.8125	47.9709	51.0112	51.1676	7.8125	42.3142	51.1353	49.1619	7.8125	32.855	37.5926	38.6737
		15.625	73.6941	72.5515	73.3948	15.625	69.3244	70.6439	67.6362	15.625	54.0463	60.4154	64.0128
		31.25	84.9234	86.4945	86.2633	31.25	82.3182	83.1861	81.0818	31.25	73.9401	73.6256	74.2546
		62.5	92.4594	93.398	94.221	62.5	94.4442	91.9715	91.1393	62.5	88.5067	85.0665	85.9511
		125	96.7988	96.3091	97.3429	125	97.4282	98.2841	98.3198	125	92.0647	87.7596	93.5194
		250	98.091	98.9072	98.3835	250	97.6778	97.6541	95.8351	250	94.6792	97.2741	95.4459
		500	98.4175	99.0161	99.601	500	97.2023	98.8548	99.8177	500	94.581	93.6374	90.6101	Mean	SD
	IC50 (nM)	7.29				9.5				12.7				9.83	2.22092
	12	independent experiment 1				independent experiment 2				independent experiment 3
		concentration	inhibition ratio (%)			concentration	inhibition ratio (%)			concentration	inhibition ratio (%)
		(nM)	replicate 1	replicate 2	replicate 3	(nM)	replicate 1	replicate 2	replicate 3	(nM)	replicate 1	replicate 2	replicate 3
		0.976562	19.255	17.8063	10.6647	0.976562	-0.0435903	2.55994	-1.19675	0.976562	5.1142	7.59623	9.40744
		1.95312	23.3563	18.7177	17.3846	1.95312	16.0769	13.6279	12.6055	1.95312	25.1525	20.8305	25.4017
		3.90625	34.4495	34.6332	31.4637	3.90625	29.2372	27.7749	27.7868	3.90625	31.5253	33.4707	36.4894
		7.8125	58.69	58.486	52.8544	7.8125	51.7179	45.4171	42.9562	7.8125	51.1516	52.0524	55.8569
		15.625	73.1636	73.6601	73.1296	15.625	69.0866	66.6257	61.7634	15.625	72.752	74.4865	71.3528
		31.25	86.8278	85.6647	86.2565	31.25	81.0105	82.2469	77.1825	31.25	86.6379	79.9585	83.8205
		62.5	95.0236	93.5681	92.8539	62.5	91.4008	91.1036	89.5463	62.5	90.8545	92.934	91.0557
		125	98.0502	96.4655	96.7512	125	94.2659	96.1324	93.826	125	95.464	93.8253	96.4606
		250	99.1793	98.4515	98.8324	250	100.139	95.5855	94.5512	250	96.8631	97.7735	97.9748
		500	96.6355	96.8396	97.2001	500	98.6764	97.7373	98.7121	500	97.8981	97.6969	97.5819	Mean	SD
	IC50 (nM)	6.38				9.08				6.84				7.43333	1.17942
	Boceprevir	independent experiment 1				independent experiment 2				independent experiment 3
		concentration	inhibition ratio (%)			concentration	inhibition ratio (%)			concentration	inhibition ratio (%)
		(nM)	replicate 1	replicate 2	replicate 3	(nM)	replicate 1	replicate 2	replicate 3	(nM)	replicate 1	replicate 2	replicate 3
		195.312	-6.28173	-6.59687	-3.36146	195.312	14.0477	16.4941	15.6836	195.312	4.04184	2.35114	6.10239
		390.625	2.00637	-2.95178	4.31738	390.625	3.30182	10.7159	20.5763	390.625	4.11053	-0.554763	2.25075
		781.25	-7.72086	-12.3114	-11.2399	781.25	-22.0621	-2.28125	-1.05058	781.25	4.0894	-1.06197	-2.04998
		1562.5	-9.98985	-9.35957	-3.49802	1562.5	-0.480264	3.22677	-2.49137	1562.5	7.46024	6.56734	6.40355
		3125	-2.40555	6.9015	14.4858	3125	11.0011	16.0138	16.2389	3125	20.764	19.9556	24.156
		6250	39.6863	39.8333	38.8879	6250	35.0293	46.2855	45.9103	6250	43.0338	43.7893	45.6649
		12500	64.9708	65.0653	66.746	12500	66.2614	66.0813	69.9084	12500	68.3627	68.9755	71.1418
		25000	80.2339	80.57	78.8053	25000	80.1291	80.6243	80.2491	25000	82.385	82.9503	81.566
		50000	90.4548	91.2637	88.3854	50000	83.671	81.6899	84.5265	50000	90.8596	92.4922	90.8174
		100000	93.5327	95.2134	92.5242	100000	89.8694	89.2991	90.0795	100000	97.1152	96.5235	96.5816	Mean	SD
	IC50 (nM)	9338				8848				7601				8595.67	731.23
	Nirmatrelvir	independent experiment 1				independent experiment 2				independent experiment 3
		concentration	inhibition ratio (%)			concentration	inhibition ratio (%)			concentration	inhibition ratio (%)
		(nM)	replicate 1	replicate 2	replicate 3	(nM)	replicate 1	replicate 2	replicate 3	(nM)	replicate 1	replicate 2	replicate 3
		0.976562	51.1148	20.077	11.7336	0.976562	-3.55494	-4.25944	-4.89278	0.976562	9.79026	8.79232	3.49802
		1.95312	8.3204	2.87307	2.45935	1.95312	3.10583	0.672086	-2.13881	1.95312	10.452	10.8617	-1.54417
		3.90625	9.00994	14.5521	13.3971	3.90625	8.2793	13.6591	8.62088	3.90625	24.9484	21.4923	21.4923
		7.8125	32.7817	40.7545	34.0315	7.8125	41.5262	39.313	35.9756	7.8125	47.7958	47.9008	45.6003
		15.625	70.9562	72.1542	72.4731	15.625	72.3536	72.133	69.4715	15.625	67.891	67.3658	68.5948
		31.25	83.6178	84.2556	84.5314	31.25	85.4972	84.8567	84.2305	31.25	85.0975	82.776	82.9861
		62.5	93.9608	93.4868	94.2711	62.5	91.0549	92.3714	91.5033	62.5	91.0221	91.4948	90.7175
		125	97.2016	96.5897	96.6845	125	95.1681	95.7445	92.9692	125	96.7156	95.2029	98.1337
		250	96.3225	95.9088	97.2189	250	94.6771	96.1074	93.8374	250	98.1967	97.0622	98.6274
		500	98.1066	95.9432	95.6071	500	96.0363	95.6662	95.3104	500	101.212	99.9615	98.2597	Mean	SD
	IC50 (nM)	10.32				10.43				9.16				9.97	0.574514

## Sheet:  Fig. S4
	Compd.	Time (min)	Parent of remained GSH (%)							Compd.	Time (min)	Value of LN (%Parent)
			independent 1		independent 2		independent 3					independent 1		independent 2		independent 3
	1	30	83.5615	83.7124	84.1825	88.2209	83.4194	85.8766		1	30	4.42558	4.42739	4.43299	4.47984	4.42388	4.45291
		60	68.1623	70.9827	67.3023	68.885	69.4653	67.3451			60	4.22189	4.26244	4.20919	4.23244	4.24083	4.20983
		90	46.8758	50.077	54.4531	57.8522	51.2399	51.8979			90	3.8475	3.91356	3.99734	4.05789	3.93652	3.94928
		120	39.5462	40.958	47.1835	49.1735	53.6156	34.7212			120	3.67747	3.71255	3.85404	3.89535	3.98184	3.54735		Mean	SD
											T1/2 (min)	92.49		110.97		98.58			100.68	7.68917
	Compd.	Time (min)	Parent of remained GSH (%)							Compd.	Time (min)	Value of LN (%Parent)
			independent 1		independent 2		independent 3					independent 1		independent 2		independent 3
	2	360	94.1958	93.2403	100.267	94.6525	94.2165	93.212		2	30	4.54538	4.53518	4.60783	4.55021	4.5456	4.53488
		720	79.8135	76.1866	77.0533	80.7545	75.9922	79.6182			60	4.37969	4.33318	4.3445	4.39141	4.33063	4.37724
		1080	39.4129	42.7977	42.2313	42.0618	42.734	42.0285			90	3.67409	3.75649	3.74316	3.73914	3.75499	3.73835
		1440	27.2709	27.1376	27.9748	27.0182	26.8804	26.6906			120	3.30582	3.30092	3.3313	3.29651	3.2914	3.28431		Mean	SD
											T1/2 (min)	955.32		972.29		957.94			961.85	7.45928
	Compd.	Time (min)	Parent of remained GSH (%)							Compd.	Time (min)	Value of LN (%Parent)
			independent 1		independent 2		independent 3					independent 1		independent 2		independent 3
	3	5	81.1322	83.5222	80.5845	83.2423	77.4234	77.0865		3	30	4.39608	4.42511	4.38931	4.42176	4.34929	4.34493
		10	68.0917	70.3411	62.9051	64.5303	61.2758	60.0531			60	4.22086	4.25336	4.14163	4.16713	4.11538	4.09523
		15	53.8678	56.1059	52.1403	52.5767	53.0649	51.7187			90	3.98653	4.02724	3.95394	3.96227	3.97151	3.94582
		20	35.4608	37.0691	40.9719	41.4882	40.6192	40.8971			120	3.56843	3.61278	3.71289	3.72541	3.70424	3.71106		Mean	SD
											T1/2 (min)	15.28		15.76		15.35			15.4633	0.211713

## Sheet: Fig. S5
		In vitro cellular antiviral activity of compounds
	2 delta strain + CP-100356	independent experiment 1				independent experiment 2				independent experiment 3
		concentration	inhibition ratio (%)			concentration	inhibition ratio (%)			concentration	inhibition ratio (%)
		(nM)	replicate 1	replicate 2	replicate 3	(nM)	replicate 1	replicate 2	replicate 3	(nM)	replicate 1	replicate 2	replicate 3
		10000	93.5923	94.1058	95.0787	10000	95.4721	94.9375	95.1432	10000	88.4615	90.2071	90.0617
		3333.33	92.2779	92.1524	91.181	3333.33	95.0132	94.7758	95.2124	3333.33	92.9479	91.0244	91.4114
		1111.11	90.2081	88.5048	88.6311	1111.11	93.7507	92.4259	92.3256	1111.11	87.9028	88.4057	87.19
		370.37	7.92801	45.2058	47.7897	370.37	76.5799	71.6768	72.5563	370.37	64.1054	58.3892	63.9633
		123.457	26.3263	25.9076	23.0583	123.457	41.2685	35.1008	28.0587	123.457	11.8778	-2.17025	-0.462135
		41.1523	31.1778	33.8621	37.0383					41.1523	-13.198	-31.6436	-29.044	Mean	SD
	EC50 (nM)	492.7				258				205.6				318.767	124.836
	2 delta strain	independent experiment 1				independent experiment 2				independent experiment 3
		concentration	inhibition ratio (%)			concentration	inhibition ratio (%)			concentration	inhibition ratio (%)
		(nM)	replicate 1	replicate 2	replicate 3	(nM)	replicate 1	replicate 2	replicate 3	(nM)	replicate 1	replicate 2	replicate 3
		200000	96.7705	96.6315	96.3798	200000	95.1466	94.5756	94.8802	200000	90.7537	91.711	90.2158
		66666.7	93.5347	93.7033	93.8178	66666.7	93.5222	93.4135	93.4718	66666.7	85.2878	84.821	83.5914
		22222.2	66.2712	68.7217	65.8721	22222.2	76.4383	75.2083	75.6276	22222.2	47.8591	36.0754	48.5149
		7407.41	29.6846	38.8143	34.1332	7407.41	35.3755	35.1937	31.6598	7407.41	26.2313	11.7012	15.3045
		2469.14	16.502	14.9459	27.1972	2469.14	6.21678	3.00155	-3.43737	2469.14	-23.2069	-24.1143	-21.4784
		823.045	-19.996	-4.91057	-13.8738	823.045	-14.7494	-19.1926	-23.5691	823.045	-38.6158	-51.838	-43.1027	Mean	SD
	EC50 (nM)	5892				7506				8814				7404	1195.08
	7 delta strain + CP-100356	independent experiment 1				independent experiment 2				independent experiment 3
		concentration	inhibition ratio (%)			concentration	inhibition ratio (%)			concentration	inhibition ratio (%)
		(nM)	replicate 1	replicate 2	replicate 3	(nM)	replicate 1	replicate 2	replicate 3	(nM)	replicate 1	replicate 2	replicate 3
		10000	94.7978	95.3867	95.1493	10000	94.6298	94.5121	94.4654	10000	89.7011	89.4788	88.3663
		3333.33	93.6016	94.1966	94.5661	3333.33	95.2753	94.9243	94.9395	3333.33	87.1553	85.0526	87.2212
		1111.11	85.0633	85.4963	85.3582	1111.11	92.4572	92.2098	92.1999	1111.11	70.5814	66.1396	65.0873
		370.37	43.3142	44.4767	46.3736	370.37	71.0856	70.5783	68.7373	370.37	26.5104	4.95054	3.3254
		123.457	6.93188	14.8692	28.8426	123.457	51.3648	45.8288	43.3913	123.457	-49.8298	-42.5424	-62.4593
		41.1523	-47.2421	-23.5937	-12.4381	41.1523	26.9485	23.4637	22.9949	41.1523	-67.8306	-70.1118	-77.3598	Mean	SD
	EC50 (nM)	131.5				183.5				346.3				220.433	91.498
	7 delta strain	independent experiment 1				independent experiment 2				independent experiment 3
		concentration	inhibition ratio (%)			concentration	inhibition ratio (%)			concentration	inhibition ratio (%)
		(nM)	replicate 1	replicate 2	replicate 3	(nM)	replicate 1	replicate 2	replicate 3	(nM)	replicate 1	replicate 2	replicate 3
		200000	94.7539	94.9422	94.8252	200000	94.7958	94.8492	94.5054	200000	87.682	84.4718	86.0488
		66666.7	84.5844	85.2663	84.7926	66666.7	88.281	89.318	87.9246	66666.7	54.9287	54.0013	56.7525
		22222.2	31.4	40.7145	37.513	22222.2	56.0182	54.2808	55.564	22222.2	-15.1951	3.30203	-37.7816
		7407.41	19.0245	24.1718	18.7172	7407.41	36.5562	35.715	39.3001	7407.41	-23.7813	-15.4658	-18.8175
		2469.14	17.1337	26.6929	20.1132	2469.14	1.20973	1.70242	-3.22055	2469.14	-27.3222	-16.8519	-24.8879
		823.045	-17.2126	6.6079	12.7336	823.045	-0.36087	-1.63709	-1.77577	823.045	-71.3223	-52.4897	-58.6354	Mean	SD
	EC50 (nM)	32305				13013				44789				30035.7	13071.4
	10 delta strain + CP-100356	independent experiment 1				independent experiment 2				independent experiment 3
		concentration	inhibition ratio (%)			concentration	inhibition ratio (%)			concentration	inhibition ratio (%)
		(nM)	replicate 1	replicate 2	replicate 3	(nM)	replicate 1	replicate 2	replicate 3	(nM)	replicate 1	replicate 2	replicate 3
		2000	95.4749	95.9119	96.1207	2000	94.4619	94.3444	94.8867	2000	90.0126	89.7073	88.6555
		666.667	95.4717	96.0748	96.5375	666.667	96.129	95.7751	95.8517	666.667	89.6365	89.7152	89.8
		222.222	89.7421	90.3063	91.8129	222.222	93.3982	93.1631	93.3255	222.222	75.7761	72.2634	67.4528
		74.0741	39.3284	39.1831	41.822	74.0741	63.9708	64.1726	64.2228	74.0741	18.9235	13.2844	12.0998
		24.6914	-4.96828	4.87212	13.9078	24.6914	41.9763	42.1357	43.6414	24.6914	-35.4508	-54.9919	-29.542
		8.23045	-5.85916	-3.76882	9.66495	8.23045	39.0052	38.6894	39.0024	8.23045	-14.7706	-55.9116	-32.3079	Mean	SD
	EC50 (nM)	83.83				80.38				87.75				83.9867	3.01083
	10 delta strain	independent experiment 1				independent experiment 2				independent experiment 3
		concentration	inhibition ratio (%)			concentration	inhibition ratio (%)			concentration	inhibition ratio (%)
		(nM)	replicate 1	replicate 2	replicate 3	(nM)	replicate 1	replicate 2	replicate 3	(nM)	replicate 1	replicate 2	replicate 3
		100000	96.1156	97.7743	97.4525	100000	94.8077	94.2214	94.8867	100000	92.3569	91.1012	90.681
		33333.3	96.3131	96.2747	96.373	33333.3	95.0868	94.7371	95.0472	33333.3	88.7175	88.8968	87.0479
		11111.1	95.8847	96.0713	96.0809	11111.1	94.9296	94.385	95.2365	11111.1	89.4104	88.8093	89.321
		3703.7	88.4548	90.6821	91.2091	3703.7	91.4736	92.3078	91.9169	3703.7	63.8914	64.9558	67.7292
		1234.57	47.1304	50.4361	47.2733	1234.57	51.7208	56.1071	57.492	1234.57	37.4536	25.9894	21.4972
		411.523	26.3238	23.1524	19.2286	411.523	25.0194	25.5396	27.1867	411.523	-46.6638	-41.6777	-41.871	Mean	SD
	EC50 (nM)	1523				1338				427.7				1096.23	478.72
	11 delta strain + CP-100356	independent experiment 1				independent experiment 2				independent experiment 3
		concentration	inhibition ratio (%)			concentration	inhibition ratio (%)			concentration	inhibition ratio (%)
		(nM)	replicate 1	replicate 2	replicate 3	(nM)	replicate 1	replicate 2	replicate 3	(nM)	replicate 1	replicate 2	replicate 3
		10000	95.4749	95.9119	96.1207	10000	91.8475	91.7917	92.2705	10000	91.5419	91.0756	90.5027
		3333.33	95.4717	96.0748	96.5375	3333.33	92.7555	92.6375	92.2014	3333.33	88.5298	90.178	89.839
		1111.11	89.7421	90.3063	91.8129	1111.11	92.3874	91.8384	92.9209	1111.11	85.6881	85.6908	87.7231
		370.37	39.3284	39.1831	41.822	370.37	86.3166	83.9743	84.4017	370.37	53.5263	42.4492	51.0353
		123.457	-4.96828	4.87212	13.9078	123.457	50.8076	47.5309	49.8187	123.457	-24.2782	-41.0366	-33.3087
		41.1523	-5.85916	-3.76882	9.66495	41.1523	37.2804	32.03	40.86	41.1523	-46.8652	-55.5379	-42.6822	Mean	SD
	EC50 (nM)	161.6				187.8				265.3				204.9	44.0282
	11 delta strain	independent experiment 1				independent experiment 2				independent experiment 3
		concentration	inhibition ratio (%)			concentration	inhibition ratio (%)			concentration	inhibition ratio (%)
		(nM)	replicate 1	replicate 2	replicate 3	(nM)	replicate 1	replicate 2	replicate 3	(nM)	replicate 1	replicate 2	replicate 3
		100000	95.4186	95.1869	95.462	100000	93.9261	94.1385	93.0884	100000	73.4833	77.7369	79.2604
		33333.3	89.1224	85.5266	86.0352	33333.3	93.4064	92.5333	92	33333.3	27.6593	29.7462	40.2663
		11111.1	43.7444	44.0602	42.5895	11111.1	80.3042	77.4773	77.7931	11111.1	-45.1173	-48.7475	-25.6088
		3703.7	25.5972	26.3448	19.1262	3703.7	29.5997	28.8014	29.297	3703.7	-79.5987	-98.5177	-100.61
		1234.57	-10.9416	-4.86336	-8.74665	1234.57	-1.17452	7.36349	6.96482	1234.57	-85.5465	-169.887	-111.844
		411.523	7.44035	-5.80047	-6.41706	411.523	-28.8968	-14.5115	-36.4489	411.523	-92.3127	-102.464	-100.284	Mean	SD
	EC50 (nM)	10774				3351				17015				10380	5585.26
	12 delta strain + CP-100356	independent experiment 1				independent experiment 2				independent experiment 3
		concentration	inhibition ratio (%)			concentration	inhibition ratio (%)			concentration	inhibition ratio (%)
		(nM)	replicate 1	replicate 2	replicate 3	(nM)	replicate 1	replicate 2	replicate 3	(nM)	replicate 1	replicate 2	replicate 3
		10000	96.3877	95.9245	96.0839	10000	94.1644	93.4603	93.7875	10000	87.4533	85.3914	89.3471
		3333.33	96.0139	95.4245	95.7053	3333.33	94.294	93.5396	93.5976	3333.33	89.2738	88.2014	87.9916
		1111.11	94.5533	93.7135	94.0047	1111.11	93.0618	92.7548	92.3371	1111.11	87.5112	84.5735	87.3584
		370.37	75.6998	69.1479	69.8433	370.37	83.2818	81.4067	81.8415	370.37	61.3739	59.4279	56.2194
		123.457	16.6804	8.28534	4.3842	123.457	54.1219	49.7835	53.3282	123.457	17.5558	28.3036	17.7298
		41.1523	-3.04251	-9.57455	-3.60816	41.1523	33.74	29.1668	38.9579	41.1523	-27.2601	-24.6791	-23.9725	Mean	SD
	EC50 (nM)	235.7				171				114.5				173.733	49.5174
	12 delta strain	independent experiment 1				independent experiment 2				independent experiment 3
		concentration	inhibition ratio (%)			concentration	inhibition ratio (%)			concentration	inhibition ratio (%)
		(nM)	replicate 1	replicate 2	replicate 3	(nM)	replicate 1	replicate 2	replicate 3	(nM)	replicate 1	replicate 2	replicate 3
		200000	96.6465	96.6372	96.1117	200000	97.8981	97.9151	97.7848	200000	88.1576	87.9612	88.1183
		66666.7	94.923	94.7212	94.7813	66666.7	97.8205	97.2634	97.066	66666.7	81.9744	77.6713	80.267
		22222.2	79.6227	78.8297	79.2922	22222.2	94.0553	93.0394	91.6581	22222.2	40.242	38.7525	36.3264
		7407.41	52.068	47.9008	51.4561	7407.41	80.2563	79.8714	81.1203	7407.41	-34.1317	-19.7189	-19.3372
		2469.14	15.5281	25.2264	27.1455	2469.14	72.8191	73.0516	64.5583	2469.14	-2.8034	-17.9502	-31.6309
		823.045	5.74284	19.4255	26.2222	823.045	64.3824	54.3404	53.9112	823.045	-30.7388	-44.1865	-55.5551	Mean	SD
	EC50 (nM)	9146				3649				19336				10710.3	6499.02
	Simnotrelvir delta strain + CP-100356	independent experiment 1				independent experiment 2				independent experiment 3
		concentration	inhibition ratio (%)			concentration	inhibition ratio (%)			concentration	inhibition ratio (%)
		(nM)	replicate 1	replicate 2	replicate 3	(nM)	replicate 1	replicate 2	replicate 3	(nM)	replicate 1	replicate 2	replicate 3
		1000	97.91	97.85	98.16	2000	96.8286	97.2012	97.4458	2000	93.2544	92.244	92.9168
		333.333	97.19	97.26	97.47	666.667	96.4296	96.5672	96.5673	666.667	92.818	93.9736	92.8208
		111.111	79.17	79.14	80.48	222.222	95.2433	95.8108	96.0174	222.222	91.4117	90.666	89.7824
		37.037	46.74	48.31	45.4	74.0741	53.3918	57.6082	59.0487	74.0741	64.6179	60.5348	55.7535
		12.3457	48.46	50.5	54.08	24.6914	34.7218	33.9808	32.9538	24.6914	48.3738	45.7824	45.9962
		4.11523	22.5	19.39	20.87	8.23045	-17.3814	-13.2091	-6.51579	8.23045	25.3115	39.3262	12.1054	Mean	SD
	EC50 (nM)	22.54				43.65				36.06				34.0833	8.73073
	EC90 (nM)	282.5				289.7				381.9				318.033	45.2561
	Simnotrelvir delta strain	independent experiment 1				independent experiment 2				independent experiment 3
		concentration	inhibition ratio (%)			concentration	inhibition ratio (%)			concentration	inhibition ratio (%)
		(nM)	replicate 1	replicate 2	replicate 3	(nM)	replicate 1	replicate 2	replicate 3	(nM)	replicate 1	replicate 2	replicate 3
		20000	97.25	97.34	97.64	20000	99.3	99.15	99.34	100000	96.7204	96.729	96.7367
		6666.67	96.28	95.64	96.13	6666.67	97.44	97.85	97.77	33333.3	96.3683	96.1621	95.7021
		2222.22	78.39	78.35	78.72	2222.22	65.62	68	72.36	11111.1	95.5708	95.7174	95.5251
		740.741	17.16	13.03	16.59	740.741	24.68	33.3	35.9	3703.7	95.006	94.9274	95.0543
		246.914	-6.4	-7.81	4.42	246.914	13.23	12.34	18.07	1234.57	82.3993	84.12	86.9485
		82.3045	-35.4	-39.08	-18.71	82.3045	11.66	12.98	34.22	411.523	26.9895	30.42	37.3466
	EC50 (nM)	999.9				1718				386.9				1034.93	543.984
	Simnotrelvir omicron strain + CP-100356	independent experiment 1				independent experiment 2				independent experiment 3
		concentration	inhibition ratio (%)			concentration	inhibition ratio (%)			concentration	inhibition ratio (%)
		(nM)	replicate 1	replicate 2	replicate 3	(nM)	replicate 1	replicate 2	replicate 3	(nM)	replicate 1	replicate 2	replicate 3
		1000	97.82	97.66	97.57	1000	98.3729	98.1828	97.9312	1000	97.8949	97.5973	97.5177
		333.333	96.91	96.68	96.71	333.333	97.792	98.257	97.7817	333.333	98.2539	97.5784	97.7103
		111.111	91.04	89.8	90.83	111.111	93.7776	92.5631	92.8868	111.111	95.2194	94.7234	94.4348
		37.037	27.8	19.22	18.01	37.037	24.6274	24.4193	22.8986	37.037	15.7664	27.0883	18.3053
		12.3457	-29.1	-60.84	-45.95	12.3457	-2.89783	-16.4498	-13.8724	12.3457	6.55736	-4.84851	-18.4399
		4.11523	10.17	-4.26	-6.17	4.11523	-15.9253	-17.3205	-23.5118	4.11523	-36.9322	-24.9028	-37.42	Mean	SD
	EC50 (nM)	38.67				44.94				44.88				42.83	2.94167
	Simnotrelvir WIV04 strain + CP-100356	independent experiment 1				independent experiment 2				independent experiment 3
		concentration	inhibition ratio (%)			concentration	inhibition ratio (%)			concentration	inhibition ratio (%)
		(nM)	replicate 1	replicate 2	replicate 3	(nM)	replicate 1	replicate 2	replicate 3	(nM)	replicate 1	replicate 2	replicate 3
		1000	99.24	99.26	99.32	1000	99.52	99.41	99.45	1000	91.6405	92.8283	92.8646
		333.333	99.53	99.54	99.62	333.333	99.29	99.17	99.15	333.333	91.5312	91.2516	91.2187
		111.111	99.29	99.14	99.22	111.111	98.55	98.33	98.09	111.111	85.6017	89.2011	86.8582
		37.037	63.41	62.87	57.44	37.037	68.85	65.38	66.23	37.037	58.6019	60.2293	59.9025
		12.3457	34.04	37.36	42.04	12.3457	9.89	-2.74	0.62	12.3457	40.0316	41.349	26.954
		4.11523	29.81	27.62	32.02	4.11523	-47.31	-51.22	-51.87	4.11523	11.7442	16.0809	10.4852	Mean	SD
	EC50 (nM)	40.53				15.35				21.53				25.8033	10.7146
	Nirmatrelvir delta strain + CP-100356	independent experiment 1				independent experiment 2				independent experiment 3
		concentration	inhibition ratio (%)			concentration	inhibition ratio (%)			concentration	inhibition ratio (%)
		(nM)	replicate 1	replicate 2	replicate 3	(nM)	replicate 1	replicate 2	replicate 3	(nM)	replicate 1	replicate 2	replicate 3
		1000	98.42	98.02	98.12	1000	99.33	99.25	99.24	2000	90.2187	89.3944	84.5636
		333.333	97.87	98.04	97.89	333.333	99.13	99.06	98.99	666.667	91.4054	90.8715	83.7812
		111.111	96.01	96.15	95.55	111.111	80.95	79.24	78.77	222.222	91.7407	90.2315	82.9543
		37.037	63.46	67.25	61.19	37.037	37.54	32.97	33.97	74.0741	86.7929	90.4466	82.6439
		12.3457	51.34	49.25	42	12.3457	21.4	6.48	13.34	24.6914	68.4568	60.8327	45.4943
		4.11523	15.49	36.33	14.74	4.11523	26.44	11.37	9.21	8.23045	13.0913	-2.35699	-24.039	Mean	SD
	EC50 (nM)	15.92				54.58				18.28				29.5933	17.6945

## Sheet: Fig. S6
		Cytotoxicities of compound 2, 7, and 9-12 in Vero E6 cells
	2	independent experiment 1				independent experiment 2				independent experiment 3
		concentration	survival ratio (%)			concentration	survival ratio (%)			concentration	survival ratio (%)
		(µM)	replicate 1	replicate 2	replicate 3	(nM)	replicate 1	replicate 2	replicate 3	(nM)	replicate 1	replicate 2	replicate 3
		500	92.0463	87.8322	99.0509	500	91.6948	90.5845	91.6295	500	101.338	89.0942	93.599
		250	90.3379	93.5839	96.6591	250	102.471	89.6702	96.3318	250	102.84	87.9969	102.724
		125	85.6682	88.1169	85.1557	125	108.283	98.7482	119.321	125	96.1979	88.1124	95.2161
		62.5	98.4244	96.2035	97.855	62.5	99.8585	103.124	104.496	62.5	103.128	104.688	104.168
		31.25	102.752	90.0532	100.304	31.25	93.1316	85.8822	87.1231	31.25	87.8814	93.4835	104.976
		15.625	91.8755	83.0486	86.2946	15.625	89.0824	92.805	89.5396	15.625	93.9455	100.76	106.016
		7.8125	85.9529	79.1762	92.7866	7.8125	91.4335	86.9272	89.0824	7.8125	98.6813	100.529	106.536
		3.90625	82.593	93.7547	104.632	3.90625	93.9153	99.7932	94.895	3.90625	99.1433	103.59	109.366
		1.95312	85.839	88.9142	102.012	1.95312	100.316	103.32	103.581	1.95312	98.046	100.991	104.399
	CC50 (µM)	> 500				> 500				> 500
	7	independent experiment 1				independent experiment 2				independent experiment 3
		concentration	survival ratio (%)			concentration	survival ratio (%)			concentration	survival ratio (%)
		(µM)	replicate 1	replicate 2	replicate 3	(nM)	replicate 1	replicate 2	replicate 3	(nM)	replicate 1	replicate 2	replicate 3
		500	101.026	103.756	98.5636	500	103.845	112.748	104.596	500	97.2824	103.314	113.721
		250	94.9237	94.1743	95.8872	250	109.221	113.037	111.476	250	96.2218	105.369	99.7349
		125	86.948	98.9919	94.1743	125	98.2366	113.037	105.926	125	102.784	96.487	95.095
		62.5	84.111	98.189	92.7826	62.5	111.014	116.448	116.217	62.5	95.7578	80.38	82.7662
		31.25	92.7826	98.5101	100.384	31.25	106.793	118.009	119.744	31.25	90.5214	96.2218	99.6023
		15.625	93.4249	91.6585	93.2108	15.625	94.5365	111.476	107.718	15.625	103.579	108.285	106.827
		7.8125	100.277	93.532	91.712	7.8125	100.838	105.926	98.0054	7.8125	108.219	100.53	92.3774
		3.90625	94.6561	96.2619	94.2279	3.90625	112.575	108.296	106.215	3.90625	100.398	100.265	98.7406
		1.95312	92.4079	88.0721	87.965	1.95312	110.956	107.66	108.99	1.95312	87.4724	82.1034	94.8962
	CC50 (µM)	> 500				> 500				> 500
	9	independent experiment 1				independent experiment 2				independent experiment 3
		concentration	survival ratio (%)			concentration	survival ratio (%)			concentration	survival ratio (%)
		(µM)	replicate 1	replicate 2	replicate 3	(nM)	replicate 1	replicate 2	replicate 3	(nM)	replicate 1	replicate 2	replicate 3
		500	99.7948	97.9748	95.5661	500	116.506	110.089	109.742	500	67.4723	73.9376	82.4572
		250	106.914	105.79	98.0819	250	119.57	123.675	116.044	250	100.644	80.4632	85.6596
		125	96.4225	94.549	95.4055	125	107.776	101.879	103.498	125	97.9859	92.6687	89.8288
		62.5	95.6731	89.5709	95.3519	62.5	104.654	97.196	98.8148	62.5	93.0312	95.9315	86.9285
		31.25	103.595	102.739	91.605	31.25	110.32	104.481	108.47	31.25	80.7049	98.0463	87.6536
		15.625	88.6609	90.1062	91.9797	15.625	111.418	104.307	109.164	15.625	70.6747	68.4995	82.7593
		7.8125	93.4785	91.4979	90.802	7.8125	112.401	111.996	111.534	7.8125	75.9919	86.8681	89.9497
		3.90625	101.294	96.1013	92.0867	3.90625	99.6242	102.052	105.001	3.90625	83.424	94.3605	105.781
		1.95312	86.4127	94.1208	97.5466	1.95312	103.613	105.868	107.14	1.95312	87.4119	98.2276	99.7382
	CC50 (µM)	> 500				> 500				> 500
	10	independent experiment 1				independent experiment 2				independent experiment 3
		concentration	survival ratio (%)			concentration	survival ratio (%)			concentration	survival ratio (%)
		(µM)	replicate 1	replicate 2	replicate 3	(nM)	replicate 1	replicate 2	replicate 3	(nM)	replicate 1	replicate 2	replicate 3
		500	105.804	94.82	95.8186	500	76.993	73.201	83.18	500	70.7253	55.0455	61.6228
		250	110.672	105.242	102.247	250	99.6119	92.3606	74.9307	250	85.1131	79.7103	89.4587
		125	97.7533	97.254	104.369	125	92.3606	94.3564	94.2233	125	96.3297	95.2726	92.5125
		62.5	109.861	116.538	98.5022	62.5	87.9698	94.5559	96.3521	62.5	82.4704	84.4083	75.3059
		31.25	112.419	106.615	104.805	31.25	82.6477	105.799	104.003	31.25	97.9152	91.4554	94.979
		15.625	96.8795	98.7518	95.3817	15.625	95.8199	103.67	102.273	15.625	88.9302	90.1047	97.6216
		7.8125	98.3774	104.057	99.1887	7.8125	97.6161	100.277	97.35	7.8125	84.5258	84.056	85.759
		3.90625	99.0639	105.804	102.621	3.90625	90.0322	97.6827	92.7597	3.90625	98.62	101.204	99.8532
		1.95312	99.5007	93.5719	93.0102	1.95312	94.5559	99.0797	100.211	1.95312	92.4537	91.9252	95.6837
	CC50 (µM)	> 500				> 500				> 500
	11	independent experiment 1				independent experiment 2				independent experiment 3
		concentration	survival ratio (%)			concentration	survival ratio (%)			concentration	survival ratio (%)
		(µM)	replicate 1	replicate 2	replicate 3	(nM)	replicate 1	replicate 2	replicate 3	(nM)	replicate 1	replicate 2	replicate 3
		500	104.463	103.358	111.219	500	110.812	95.1886	106.054	500	81.397	76.5875	71.0285
		250	119.941	109.991	106.92	250	115.442	108.048	91.2023	250	96.3877	88.8299	96.8249
		125	107.534	103.665	100.778	125	106.762	93.1312	98.7891	125	96.5126	91.3908	97.387
		62.5	105.077	108.885	106.736	62.5	112.805	102.582	102.132	62.5	95.076	93.8892	100.385
		31.25	108.578	106.121	109.745	31.25	112.934	106.826	107.533	31.25	96.2628	90.0791	89.9542
		15.625	88.0643	85.7918	92.1793	15.625	108.883	97.0532	100.268	15.625	88.6425	81.2721	86.5813
		7.8125	90.3982	95.9873	72.9553	7.8125	100.268	81.751	100.911	7.8125	79.6481	79.7731	78.5863
		3.90625	103.173	98.0756	94.8818	3.90625	108.433	98.6605	98.8534	3.90625	102.946	100.073	101.822
		1.95312	101.208	102.989	97.8913	1.95312	104.126	99.9464	111.134	1.95312	91.5782	94.8886	92.0154
	CC50 (µM)	> 500				> 500				> 500
	12	independent experiment 1				independent experiment 2				independent experiment 3
		concentration	survival ratio (%)			concentration	survival ratio (%)			concentration	survival ratio (%)
		(µM)	replicate 1	replicate 2	replicate 3	(nM)	replicate 1	replicate 2	replicate 3	(nM)	replicate 1	replicate 2	replicate 3
		500	121.108	112.018	112.263	500	112.741	103.225	102.068	500	108.318	102.884	105.632
		250	106.797	104.525	106.121	250	109.462	110.619	116.47	250	78.7112	103.008	87.7056
		125	106.428	113.492	99.4268	125	111.005	100.525	101.49	125	99.5732	102.259	101.51
		62.5	103.112	105.63	99.611	62.5	108.948	109.848	111.841	62.5	97.1997	93.2022	87.8305
		31.25	99.3039	117.791	114.659	31.25	115.699	113.255	115.57	31.25	95.2634	90.6413	96.2003
		15.625	110.237	110.237	107.227	15.625	106.119	104.511	109.269	15.625	103.196	104.07	92.4526
		7.8125	110.666	112.755	107.104	7.8125	108.305	112.548	100.461	7.8125	99.2609	93.0148	94.3265
		3.90625	101.085	94.6361	99.4268	3.90625	113.963	100.782	108.691	3.90625	88.58	83.3333	90.204
		1.95312	98.9968	87.3887	90.0911	1.95312	107.79	111.262	107.212	1.95312	76.8374	70.1541	77.8368
	CC50 (µM)	> 500				> 500				> 500

## Sheet: Fig. S7
	The ratios of fractional velocity after 1-fold, 50-fold and 200-fold dilution (independent 1)
	Compound	1×			50×			200×
		replicate 1	replicate 2	replicate 3	replicate 1	replicate 2	replicate 3	replicate 1	replicate 2	replicate 3
	Simnotrelvir	0.956549	1.22902	1.31598	23.4774	24.9153	26.0232	68.8855	67.2718	76.349
	3	0.243485	1.14206	0.962347	2.47503	2.52217	0.777866	5.64801	-3.73172	3.32829
	N3	0.718861	1.34497	1.03191	1.32002	1.76788	1.19037	-1.91629	6.55572	-13.7166
	The ratios of fractional velocity after 1-fold, 50-fold and 200-fold dilution (independent 2)
	Compound	1×			50×			200×
		replicate 1	replicate 2	replicate 3	replicate 1	replicate 2	replicate 3	replicate 1	replicate 2	replicate 3
	Simnotrelvir	1.95829	1.01895	0.965876	17.9006	19.914	19.7126	71.251	69.221	64.8566
	3	0.530701	1.30022	0.0955262	1.04329	0.933468	-2.17809	3.75539	-13.9051	10.3527
	N3	0.323728	0.265351	0.891578	1.40935	0.420976	1.22632	-15.1231	8.32276	-4.87186
	The ratios of fractional velocity after 1-fold, 50-fold and 200-fold dilution (independent 3)
	Compound	1×			50×			200×
		replicate 1	replicate 2	replicate 3	replicate 1	replicate 2	replicate 3	replicate 1	replicate 2	replicate 3
	Simnotrelvir	0.251617	0.423776	1.58474	19.6574	21.8165	21.5912	69.3675	75.6631	73.0982
	3	1.23601	-0.0618006	2.7104	1.74607	2.32809	0.732222	5.8292	-2.56485	-8.16089
	N3	0.251617	0.229545	0.776922	1.89627	3.86764	1.82117	7.22821	13.2906	-4.89653

## Sheet: Fig. S10
	Temperature dependence of the measured enthalpy (ΔH) of SARS-CoV-2 3CLpro binding to nirmatrelvir and simnotrelvir.
	T (K)	Nirmatrelvir			T (K)	Simnotrelvir
		independent 1	independent 2	independent 3		independent 1	independent 2	independent 3
	293.15	-21.9548	-22.2645	-22.3399	293.15	-28.8907	-28.7066	-28.828
	303.15	-26.0151	-25.8895	-25.2239	303.15	-32.4278	-32.9385	-33.8635
	310.15	-28.334	-31.1134	-28.2294	310.15	-39.9665	-40.2386	-38.8405

## Sheet: Fig. S12
Fig. S12a	Inhibition of 3CLpro of six SARS-CoV-2 variants
		G15S				T21I				L89F				K90R				P132H				L205V
	concentration	inhibition ratio (%)			concentration	inhibition ratio (%)			concentration	inhibition ratio (%)			concentration	inhibition ratio (%)			concentration	inhibition ratio (%)			concentration	inhibition ratio (%)
	(nM)	replicate 1	replicate 2	replicate 3	(nM)	replicate 1	replicate 2	replicate 3	(nM)	replicate 1	replicate 2	replicate 3	(nM)	replicate 1	replicate 2	replicate 3	(nM)	replicate 1	replicate 2	replicate 3	(nM)	replicate 1	replicate 2	replicate 3
	1.95312	-17.019	-13.7531	-6.02377	1.95312	4.72904	8.72135	12.4603	1.95312	1.16566	7.67331	9.73444	1.95312	15.9904	17.9088	12.953	1.95312	13.9333	9.15566	9.64211	1.95312	3.09287	2.02577	3.28808
	3.90625	11.8842	1.59666	18.5249	3.90625	31.5832	32.8499	32.8412	3.90625	20.9897	28.0994	32.847	3.90625	12.1536	11.0346	9.98401	3.90625	8.39124	19.4406	17.13	3.90625	16.7961	19.9063	24.5001
	7.8125	37.6304	35.0177	30.7448	7.8125	48.7668	53.755	50.1208	7.8125	42.4579	44.1485	39.5862	7.8125	40.8952	38.1204	30.995	7.8125	42.4079	40.0625	48.3495	7.8125	36.4725	36.5766	36.3684
	15.625	63.2949	57.2802	58.0695	15.625	71.9694	72.4324	69.069	15.625	72.1244	69.1138	65.1999	15.625	57.9895	58.766	60.3532	15.625	57.3836	63.3947	64.2981	15.625	61.3543	63.0851	60.1831
	31.25	75.4332	79.189	81.9922	31.25	83.8065	83.0814	83.2212	31.25	79.0953	87.7798	83.4491	31.25	75.4834	78.5894	82.1749	31.25	80.8026	80.6637	79.1174	31.25	77.3088	78.3499	81.2129
	62.5	87.7347	87.2993	85.9657	62.5	91.398	92.6385	90.9787	62.5	89.0999	89.0536	98.8729	62.5	90.6022	88.935	90.3281	62.5	96.3169	90.9312	87.4392	62.5	88.2401	90.9339	85.3511
	125	92.7969	97.6685	92.7152	125	95.4602	97.0939	98.7362	125	98.9193	94.3106	93.6622	125	96.1175	95.6379	93.6625	125	89.7151	93.8325	95.0834	125	95.866	94.5387	95.3845
	250	103.928	96.4982	94.1577	250	97.3297	98.0723	99.9243	250	102.416	97.2518	97.9929	250	96.1061	97.5107	97.248	250	92.2168	99.6178	91.0876	250	96.5558	98.6509	96.8941
	500	90.0209	99.3015	89.912	500	98.1596	97.8713	100.073	500	98.5719	99.9151	97.9466	500	99.7374	97.4878	98.9609	500	97.6199	96.9423	94.2669	500	99.1585	97.4537	100.265
IC50 (nM)	13.14				7.86				9.29				12.14				10.83				11.69
Fig. S12b	Inhibition of 3CLpro of six additional human coronaviruses
		SARS-CoV 3CLpro				MERS-CoV 3CLpro				HKU1-CoV 3CLpro				OC43-CoV 3CLpro				H229E-CoV 3CLpro				NL63-CoV 3CLpro
	concentration	inhibition ratio (%)			concentration	inhibition ratio (%)			concentration	inhibition ratio (%)			concentration	inhibition ratio (%)			concentration	inhibition ratio (%)			concentration	inhibition ratio (%)
	(nM)	replicate 1	replicate 2	replicate 3	(nM)	replicate 1	replicate 2	replicate 3	(nM)	replicate 1	replicate 2	replicate 3	(nM)	replicate 1	replicate 2	replicate 3	(nM)	replicate 1	replicate 2	replicate 3	(nM)	replicate 1	replicate 2	replicate 3
	0.976563	5.19096	10.9111	5.43253	3.90625	3.32682	6.64248	3.2096	0.976563	9.71787	1.11629	3.5018	0.976563	10.0132	9.88076	19.3758	0.976563	-8.67811	3.43424	5.05514	19.5312	-0.48265	4.1596	-1.04635
	1.95312	9.7636	15.5269	11.2044	7.8125	21.3452	24.8451	18.2975	1.95312	-0.0994	10.2684	5.61205	1.95312	23.5713	26.5038	30.9377	1.95312	0.669825	14.7917	15.0692	39.0625	-1.83111	1.46268	2.81114
	3.90625	8.59024	4.0176	21.014	15.625	38.1915	31.309	33.5194	3.90625	17.2643	22.4941	30.3387	3.90625	41.3249	55.0684	49.6805	3.90625	0.902968	8.47458	8.13041	78.125	6.87864	9.3324	2.81114
	7.8125	0.601058	11.9033	25.3537	31.25	47.3179	41.3397	34.7418	7.8125	42.6791	18.5259	44.1012	7.8125	57.1	49.6452	64.272	7.8125	10.8615	12.4602	4.77759	156.25	8.2271	12.4936	14.2841
	15.625	29.8401	18.5379	32.1696	62.5	50.8847	54.7698	53.832	15.625	72.842	80.6866	76.1679	15.625	74.1204	80.8067	77.7948	15.625	6.87588	-2.21671	16.7123	312.5	26.9951	26.6414	25.2708
	31.25	58.9497	59.5623	60.4337	125	69.3888	58.2026	69.7572	31.25	76.8331	73.3007	83.5538	31.25	89.3655	87.4312	92.9251	31.25	22.4077	15.4911	24.1729	625	40.3692	45.343	44.4367
	62.5	92.0626	87.2484	99.6894	250	66.0564	65.5038	64.566	62.5	95.9859	87.0632	80.7325	62.5	96.7054	92.3244	96.3875	62.5	25.4496	23.8065	31.8	1250	59.9661	64.6526	60.154
	125	94.996	95.5827	97.3254	500	79.0008	76.2043	79.7879	125	85.32	88.2101	85.6182	125	99.6909	101.378	96.2461	125	51.5728	46.81	43.1574	2500	73.5834	74.8545	76.7887
	250	85.1001	95.2893	97.5066	1000	76.288	91.4094	83.7734	250	91.6278	118.717	86.1916	250	98.1805	97.836	97.8095	250	70.2909	74.5763	64.7065	5000	84.5369	85.4874	87.1233
	500	98.6627	93.1324	99.189	2000	89.4669	93.4189	88.7469	500	114.703	95.4813	104.152	500	102.641	100.3	98.4808	500	84.99	83.4912	80.8156	10000	92.285	89.8202	95.6009
	1000	97.8258	96.0485	101.959	4000	95.2442	95.8638	91.4429	1000	92.4306	99.1513	110.85	1000	100.318	98.3748	100.874	1000	87.8543	86.7885	96.2475	20000	94.153	97.4357	96.2862
IC50 (nM)	24				60				10				5				129				849

[truncated: 2 more sheets: Fig. S13, Table S1]
